# Supplementary material for: 4a-Hy­droxy-3,3,6,6-tetra­methyl-9-[6-(3,3,6,6-tetra­methyl-1,8-dioxo-2,3,4,5,6,7,8,9-octa­hydro-1H-xanthen-9-yl)pyridin-2-yl]-2,3,4,4a,5,6,7,8,9,9a-deca­hydro-1H-xanthene-1,8-dione ethanol hemisolvate hemihydrate
Source: Acta Crystallogr Sect E Struct Rep Online. 2011 Mar 12;67(Pt 4):o850–1. doi: 10.1107/S1600536811008658 (PMC3099750; doi:10.1107/S1600536811008658)
Supplement: Supplementary file 2 [file e-67-0o850-Isup2.hkl]

# 
# h,k,l, Fc-squared, Fo-squared, sigma(Fo-squared) and status flag 
# 
data_I
_shelx_title '  P21/n' 
_shelx_refln_list_code          4 
_shelx_F_calc_maximum      347.25 
_exptl_crystal_F_000      1448.00 
_reflns_d_resolution_high  0.7696 
 
loop_ 
 _symmetry_equiv_pos_as_xyz 
 'x, y, z' 
 'x+1/2, -y+1/2, z+1/2' 
 '-x, -y, -z' 
 '-x-1/2, y-1/2, -z-1/2' 
 
_cell_length_a    14.9739 
_cell_length_b    16.3416 
_cell_length_c    15.3412 
_cell_angle_alpha  90.000 
_cell_angle_beta  101.113 
_cell_angle_gamma  90.000 
 
_shelx_F_squared_multiplier     1.000 
 
loop_ 
 _refln_index_h 
 _refln_index_k 
 _refln_index_l 
 _refln_F_squared_calc 
 _refln_F_squared_meas 
 _refln_F_squared_sigma 
 _refln_observed_status 
   2   0   0    15675.39    18503.86    155.38 o 
   4   0   0     7453.35     5905.96    106.52 o 
   6   0   0       69.61      376.29     33.63 o 
   8   0   0    10775.79    12630.39    196.01 o 
  10   0   0     2009.97     2168.74     86.73 o 
  12   0   0       77.31       63.69     24.02 o 
  14   0   0      132.58      193.65     31.29 o 
  16   0   0     1216.04     1367.13    129.32 o 
  18   0   0       29.45       30.50     22.26 o 
   2   1   0      104.78       82.30      7.72 o 
   3   1   0      299.16      731.64     17.83 o 
   4   1   0     1049.47      848.43     20.71 o 
   5   1   0     2337.14     2003.53     35.73 o 
   6   1   0      366.76      551.65     20.72 o 
   7   1   0     5464.28     6352.03     76.07 o 
   8   1   0     1880.89     1914.66     44.89 o 
   9   1   0        8.81        5.75      3.14 o 
  10   1   0        0.88       -3.73      4.07 o 
  11   1   0       86.75       30.59     16.82 o 
  12   1   0       49.83       43.03     10.43 o 
  13   1   0      486.85      386.96     42.64 o 
  14   1   0      443.35      352.49     29.37 o 
  15   1   0      172.65      213.69     48.57 o 
  16   1   0      321.22      305.59     43.26 o 
  17   1   0       64.55       83.73     25.25 o 
  18   1   0       16.44        7.23     13.87 o 
  19   1   0        2.64        9.58     17.08 o 
   0   2   0     2776.61     6016.99     69.22 o 
   1   2   0     3108.87     3638.81     42.88 o 
   2   2   0       38.13      208.58     11.55 o 
   3   2   0     1150.23     1186.84     19.87 o 
   4   2   0      895.86      994.71     20.90 o 
   5   2   0     1566.40     1721.71     32.42 o 
   6   2   0     3826.14     3453.20     50.77 o 
   7   2   0     3081.08     2987.72     51.40 o 
   8   2   0       18.65       18.94      6.15 o 
   9   2   0       59.74      112.09     12.56 o 
  10   2   0      326.01      332.55     23.00 o 
  11   2   0        5.26        0.28      4.50 o 
  12   2   0      242.08      228.53     21.76 o 
  13   2   0        8.09       16.77     10.68 o 
  14   2   0      313.14      329.56     51.30 o 
  15   2   0       77.36      101.15     24.41 o 
  16   2   0       51.64       46.76     19.13 o 
  17   2   0      165.96       97.02     24.39 o 
  18   2   0        4.98       -6.59     12.21 o 
  19   2   0       10.15       39.69     27.57 o 
   1   3   0      154.64       14.72      2.50 o 
   2   3   0    13336.35    13681.74     72.02 o 
   3   3   0      935.17      857.19     19.78 o 
   4   3   0        0.39       22.76      3.29 o 
   5   3   0       43.35       96.88      6.32 o 
   6   3   0      376.32      375.22     14.96 o 
   7   3   0      475.54      269.52     16.23 o 
   8   3   0       37.29       10.96      4.19 o 
   9   3   0      498.66      430.77     23.86 o 
  10   3   0       98.83      110.10     12.59 o 
  11   3   0      344.35      177.37     58.02 o 
  12   3   0     1506.87     1350.80     99.18 o 
  13   3   0       57.82       47.46     16.57 o 
  14   3   0      235.25      249.43     35.22 o 
  15   3   0        3.76       21.40     11.39 o 
  16   3   0       59.91       46.56     16.81 o 
  17   3   0      208.72      247.91     46.72 o 
  18   3   0       36.99       69.16     29.91 o 
   0   4   0       41.26       11.08      3.59 o 
   1   4   0     4010.55     4431.23     38.78 o 
   2   4   0     6044.06     5830.54     46.36 o 
   3   4   0      690.27      708.33     19.17 o 
   4   4   0     1607.33     1606.99     25.74 o 
   5   4   0      115.88      124.48     10.16 o 
   6   4   0      275.35      173.30      8.87 o 
   7   4   0       28.23       21.17      5.37 o 
   8   4   0     1018.78      884.79     26.50 o 
   9   4   0      256.76      215.50     14.25 o 
  10   4   0       63.64       78.04      8.72 o 
  11   4   0       79.29      103.84     11.82 o 
  12   4   0       46.96       22.78     13.67 o 
  13   4   0      138.07      134.24     18.31 o 
  14   4   0        7.08        9.15      5.80 o 
  15   4   0       12.37       -6.14      8.97 o 
  16   4   0        3.23        9.45     12.85 o 
  17   4   0       81.07       77.53     27.20 o 
  18   4   0       56.15       53.70     23.51 o 
   1   5   0      399.71      397.58     12.34 o 
   2   5   0      632.85      720.07     17.39 o 
   3   5   0      564.13      556.75     18.66 o 
   4   5   0       17.87        4.29      2.07 o 
   5   5   0      262.66      311.49     12.67 o 
   6   5   0       97.40      117.98     11.77 o 
   7   5   0       73.47       90.62      9.37 o 
   8   5   0      449.85      437.65     17.59 o 
   9   5   0      164.54      205.30     12.26 o 
  10   5   0      342.02      435.50     20.31 o 
  11   5   0     1015.15     1034.46     33.41 o 
  12   5   0        1.11        2.01      5.94 o 
  13   5   0      653.93      652.41     34.49 o 
  14   5   0       10.95       -1.96      4.72 o 
  15   5   0       97.05      127.49     34.53 o 
  16   5   0      319.72      374.65     58.50 o 
  17   5   0        3.76       38.12     23.40 o 
  18   5   0       17.33       15.27     11.53 o 
   0   6   0     3322.80     4205.91     62.44 o 
   1   6   0     1388.50     1332.40     24.85 o 
   2   6   0       49.79       48.82      4.81 o 
   3   6   0     8548.46     9479.76     72.28 o 
   4   6   0     9229.67    10019.00    102.18 o 
   5   6   0      449.70      650.73     27.75 o 
   6   6   0      607.07      612.45     19.12 o 
   7   6   0       70.85       80.14      7.39 o 
   8   6   0      195.11      190.04     13.61 o 
   9   6   0        2.32        7.10      4.74 o 
  10   6   0     1507.58     1529.35    102.35 o 
  11   6   0      431.76      424.45     29.83 o 
  12   6   0      248.96      213.15     21.87 o 
  13   6   0       34.90       10.96      5.28 o 
  14   6   0       41.05       28.51     14.13 o 
  15   6   0      160.53      144.80     34.61 o 
  16   6   0        5.71        1.60     18.52 o 
  17   6   0       50.88       43.51     19.46 o 
  18   6   0        1.35      -53.97     35.98 o 
   1   7   0     3309.87     3343.69     42.69 o 
   2   7   0    17363.80    19307.22    102.38 o 
   3   7   0     5347.26     6226.73     67.12 o 
   4   7   0     8770.96     9268.87     91.69 o 
   5   7   0        5.09        8.38      2.57 o 
   6   7   0     3030.74     3373.01     45.71 o 
   7   7   0       15.94       16.83      3.78 o 
   8   7   0      101.13       85.87      7.96 o 
   9   7   0      808.98      774.23     25.00 o 
  10   7   0     2851.75     2995.41     51.93 o 
  11   7   0       13.47       24.91      8.00 o 
  12   7   0     3599.85     3759.58    131.16 o 
  13   7   0        0.65        6.89      4.52 o 
  14   7   0      481.37      643.99     73.47 o 
  15   7   0        1.44       10.52     11.42 o 
  16   7   0       11.54       46.12     23.94 o 
  17   7   0        2.32      -11.78     31.07 o 
  18   7   0      103.18       94.52     45.75 o 
   0   8   0      124.06      176.92     15.11 o 
   1   8   0     2651.76     3195.93     44.70 o 
   2   8   0        0.00        0.03      3.13 o 
   3   8   0     2233.27     2465.56     40.94 o 
   4   8   0     1328.58     1378.75     30.27 o 
   5   8   0      205.83      241.15     12.41 o 
   6   8   0      193.90      180.52     11.86 o 
   7   8   0      223.61      270.81     13.38 o 
   8   8   0      629.00      654.47     21.13 o 
   9   8   0      270.71      246.39     13.38 o 
  10   8   0      223.28      202.75     12.61 o 
  11   8   0      277.93      270.80     15.40 o 
  12   8   0      160.44      120.25     26.48 o 
  13   8   0      314.95      395.44     56.56 o 
  14   8   0       24.75        1.89     14.59 o 
  15   8   0      243.03      277.98     51.81 o 
  16   8   0       18.65        2.70     21.87 o 
  17   8   0       30.12       62.78     27.82 o 
   1   9   0        4.27        6.71      3.38 o 
   2   9   0      959.33      918.09     25.45 o 
   3   9   0      216.13      217.58     13.10 o 
   4   9   0       37.28       29.39      4.92 o 
   5   9   0      841.69      748.06     26.94 o 
   6   9   0        3.62       70.82     11.79 o 
   7   9   0        0.71       -1.44      3.72 o 
   8   9   0      239.93      246.95     12.75 o 
   9   9   0        2.18        2.12      4.50 o 
  10   9   0        0.91       -1.78      5.16 o 
  11   9   0      972.87      773.76     56.82 o 
  12   9   0       33.59       22.98     10.63 o 
  13   9   0      769.58     1016.46     92.68 o 
  14   9   0        5.68      -17.03     16.40 o 
  15   9   0        0.00       -6.62     17.72 o 
  16   9   0       95.62      130.72     61.62 o 
  17   9   0        3.14        6.88     17.88 o 
   0  10   0     1807.90     1731.49     52.54 o 
   1  10   0     1734.91     1838.38     38.18 o 
   2  10   0      760.28      962.28     27.48 o 
   3  10   0      639.38      546.44     21.69 o 
   4  10   0      169.15      117.94     10.23 o 
   5  10   0      201.88      155.62     13.00 o 
   6  10   0      275.55      242.41     13.59 o 
   7  10   0        5.29        4.57      3.72 o 
   8  10   0       19.14       24.87      4.17 o 
   9  10   0     1003.04      971.75     49.08 o 
  10  10   0       44.16       33.62     12.18 o 
  11  10   0     1475.13     1467.92     69.28 o 
  12  10   0       29.38       61.49     18.15 o 
  13  10   0      157.98      138.65     36.83 o 
  14  10   0        7.11      -25.90     36.79 o 
  15  10   0       94.50       60.03     28.56 o 
  16  10   0       41.92       69.66     28.66 o 
   1  11   0      157.07      184.85     13.02 o 
   2  11   0       31.37       42.06      6.08 o 
   3  11   0       21.63       18.50      4.61 o 
   4  11   0        5.11        5.43      3.91 o 
   5  11   0       84.51       64.47      9.55 o 
   6  11   0        0.00       -1.14      2.85 o 
   7  11   0      110.40      119.54     10.60 o 
   8  11   0      154.08      147.23      9.99 o 
   9  11   0       38.78       21.92      8.75 o 
  10  11   0       13.98        4.66      6.69 o 
  11  11   0       52.29       47.82     22.35 o 
  12  11   0        1.89        3.52      8.65 o 
  13  11   0      270.34      319.04     38.54 o 
  14  11   0        1.00       -4.39     20.95 o 
  15  11   0        4.01       -3.17     30.10 o 
   0  12   0       65.73      110.64     15.15 o 
   1  12   0     1268.52     1392.06     36.73 o 
   2  12   0      326.78      310.03     17.21 o 
   3  12   0       57.52       80.25      9.55 o 
   4  12   0        0.04       -4.10      4.18 o 
   5  12   0      477.77      588.41     29.11 o 
   6  12   0      471.96      544.52     27.78 o 
   7  12   0       42.97       20.27      5.35 o 
   8  12   0      142.00      193.26     22.69 o 
   9  12   0      146.17      138.17     20.34 o 
  10  12   0        2.09        6.10      8.15 o 
  11  12   0        0.05        9.58     12.45 o 
  12  12   0        5.72       27.57     13.01 o 
  13  12   0        6.36       -9.17     16.26 o 
  14  12   0        6.16       24.56     20.89 o 
  15  12   0       48.10       77.87     31.40 o 
   1  13   0      106.79       97.24      9.73 o 
   2  13   0      361.27      343.29     19.04 o 
   3  13   0       15.35       30.14      6.82 o 
   4  13   0        5.15       10.36      4.37 o 
   5  13   0      289.29      358.36     23.86 o 
   6  13   0       77.50       45.17      8.75 o 
   7  13   0       32.83       39.30      8.13 o 
   8  13   0      261.34      288.42     33.39 o 
   9  13   0      122.75      142.73     25.76 o 
  10  13   0       12.15       11.47     13.12 o 
  11  13   0        3.93        5.05     10.27 o 
  12  13   0      110.04       95.48     23.10 o 
  13  13   0       16.17       51.46     24.52 o 
  14  13   0        8.85       -9.38     19.39 o 
   0  14   0     3642.31     3806.77     96.07 o 
   1  14   0      517.26      382.24     20.84 o 
   2  14   0      553.65      537.98     26.26 o 
   3  14   0      197.23      202.29     20.97 o 
   4  14   0        2.87        8.42      4.98 o 
   5  14   0      118.89       88.96     12.66 o 
   6  14   0      383.95      274.73     21.03 o 
   7  14   0      334.26      265.36     19.85 o 
   8  14   0       25.54      158.39    264.56 o 
   9  14   0        3.55       -5.73      9.99 o 
  10  14   0      105.43      102.26     22.33 o 
  11  14   0       26.65       12.17     26.41 o 
  12  14   0      100.43      137.26     38.42 o 
  13  14   0      285.89      413.51     66.84 o 
   1  15   0     1319.60     1199.92     44.35 o 
   2  15   0     1291.71     1171.78     54.69 o 
   3  15   0      140.52      132.33     14.39 o 
   4  15   0        9.89        9.82      6.12 o 
   5  15   0      113.42       98.62     14.01 o 
   6  15   0       35.47       22.96     10.71 o 
   7  15   0        6.95        7.83     10.37 o 
   8  15   0       45.07       -2.10     18.44 o 
   9  15   0       55.64       44.30     16.39 o 
  10  15   0       89.64      133.66     27.05 o 
  11  15   0       24.69       -1.18     16.01 o 
  12  15   0        3.82       30.40     20.05 o 
  13  15   0       75.08       79.04     37.72 o 
   0  16   0      742.62      747.16     63.51 o 
   1  16   0       15.98        8.84      5.52 o 
   2  16   0        8.40       14.77      6.71 o 
   3  16   0        8.03       -1.20      6.71 o 
   4  16   0       44.99       44.18     12.58 o 
   5  16   0      190.14      220.02     30.18 o 
   6  16   0      320.88      399.84     41.14 o 
   7  16   0      302.80      304.32     37.26 o 
   8  16   0      248.59      311.39     53.97 o 
   9  16   0       34.31       39.24     26.30 o 
  10  16   0        6.41       11.74     14.09 o 
  11  16   0        2.49       13.48     23.08 o 
  12  16   0        0.25       -1.42     25.40 o 
   1  17   0       34.01       27.88      9.60 o 
   2  17   0        7.02        7.22     10.36 o 
   3  17   0       15.48        1.73      8.86 o 
   4  17   0       90.42       51.09     13.04 o 
   5  17   0        0.40       10.16     10.81 o 
   6  17   0       27.09       28.41     13.42 o 
   7  17   0       48.05       27.63     27.26 o 
   8  17   0      246.67      272.11     49.12 o 
   9  17   0       26.00       -4.01     16.24 o 
  10  17   0       10.82       22.41     13.51 o 
  11  17   0       40.07       -3.41     26.93 o 
   0  18   0        0.26       -4.78     11.20 o 
   1  18   0        0.25       -0.45     11.85 o 
   2  18   0       29.20       31.63     10.44 o 
   3  18   0        4.02        7.12      5.88 o 
   4  18   0        9.99        3.32     11.17 o 
   5  18   0       52.01       36.77     14.92 o 
   6  18   0        8.08        3.43     10.72 o 
   7  18   0      107.34      121.19     33.49 o 
   8  18   0        5.11        6.21     14.35 o 
   9  18   0        2.26       44.04     17.08 o 
  10  18   0      224.71      216.82     68.32 o 
   1  19   0       20.93       21.30      9.59 o 
   2  19   0       56.84       63.19     14.80 o 
   3  19   0        0.22       26.73     15.50 o 
   4  19   0       16.49        7.06     19.38 o 
   5  19   0        0.19       -3.94     14.42 o 
   6  19   0       23.81       21.59     14.72 o 
   7  19   0       61.51       71.38     28.26 o 
   8  19   0      160.39      184.45     44.26 o 
   0  20   0        1.50      -24.82     21.30 o 
   1  20   0       25.36       72.37     26.00 o 
   2  20   0       15.20        4.30     27.59 o 
   3  20   0       16.87       68.96     26.04 o 
   4  20   0       24.40        9.42     12.42 o 
   5  20   0       91.68       76.25     29.62 o 
   6  20   0       31.18        7.25     33.23 o 
   1  21   0       23.59      108.04     37.04 o 
   2  21   0       72.10      134.30     48.86 o 
 -17   0   1      360.94      375.28     69.59 o 
 -15   0   1      579.67      642.45     83.40 o 
 -13   0   1      511.49      490.23     64.70 o 
 -11   0   1       48.68       28.64     16.95 o 
  -9   0   1      906.47     1082.22     46.50 o 
  -7   0   1    12143.83    11334.40    194.17 o 
  -5   0   1    22473.05    25032.67    242.33 o 
  -3   0   1    31852.32    35936.58    180.81 o 
   3   0   1     4157.75     2619.52     80.08 o 
   5   0   1     4098.93     5379.38    108.40 o 
   7   0   1    11284.21    12132.35    214.33 o 
   9   0   1       76.69       18.74     34.32 o 
  11   0   1      252.36       83.13    168.54 o 
  13   0   1      885.84      849.33     94.15 o 
  15   0   1      417.97      480.26     77.07 o 
  17   0   1        3.44        1.01     16.31 o 
 -18   1   1       23.60       52.73     29.43 o 
 -17   1   1      399.18      362.73     48.00 o 
 -16   1   1       12.89       -2.30     20.85 o 
 -15   1   1      105.99      139.46     29.34 o 
 -14   1   1        0.05       -0.30      5.12 o 
 -13   1   1       14.65       10.13      6.56 o 
 -12   1   1       35.43       55.68     15.39 o 
 -11   1   1       84.42       50.67     11.38 o 
 -10   1   1      720.29      689.32     33.70 o 
  -9   1   1      282.94      418.43     24.40 o 
  -8   1   1       30.12        2.03      5.61 o 
  -7   1   1     1106.33      875.44     27.82 o 
  -6   1   1      649.79      586.20     20.97 o 
  -5   1   1      132.21       84.31      7.47 o 
  -4   1   1     3739.44     3465.97     40.74 o 
  -3   1   1       13.14       19.12      3.13 o 
  -2   1   1    26972.98    26518.28    124.51 o 
   1   1   1      430.17      633.13     27.29 o 
   2   1   1     9593.97     7849.26    100.66 o 
   3   1   1     1098.80     1020.32     21.70 o 
   4   1   1     7535.56     8528.77     72.74 o 
   5   1   1     1423.16     1148.75     27.70 o 
   6   1   1      120.88       68.30      7.55 o 
   7   1   1      994.57      875.35     28.71 o 
   8   1   1     1926.71     1952.82     50.52 o 
   9   1   1     1148.19     1016.32     39.31 o 
  10   1   1        5.35        3.12      5.99 o 
  11   1   1        0.01        2.08      4.65 o 
  12   1   1      225.30       94.95     41.44 o 
  13   1   1       67.64       75.67     12.65 o 
  14   1   1      220.09      176.66     24.25 o 
  15   1   1        1.84       -0.56     12.03 o 
  16   1   1      287.13      258.61     42.24 o 
  17   1   1      150.75      154.06     39.68 o 
  18   1   1       86.24      100.66     29.25 o 
 -19   2   1        2.43      -27.50     22.95 o 
 -18   2   1       42.38       42.18     26.63 o 
 -17   2   1      206.61      195.82     34.92 o 
 -16   2   1      215.81      213.06     34.93 o 
 -15   2   1       16.70        2.27      8.66 o 
 -14   2   1      198.03      197.60     25.31 o 
 -13   2   1       30.23       10.50     10.19 o 
 -12   2   1      192.47      224.88     21.39 o 
 -11   2   1        5.11        1.78      4.52 o 
 -10   2   1      243.82      270.81     23.20 o 
  -9   2   1       21.13       22.13      5.62 o 
  -8   2   1       77.83       72.24     29.50 o 
  -7   2   1      422.08      520.55     20.99 o 
  -6   2   1     1161.27      959.16     26.04 o 
  -5   2   1     3209.30     3371.99     38.19 o 
  -4   2   1      987.83     1687.76     22.53 o 
  -3   2   1      559.25      353.25     13.28 o 
  -2   2   1    10655.17    10032.09     79.53 o 
  -1   2   1     4000.76     2122.71     45.50 o 
   0   2   1     3547.92     3065.01     40.27 o 
   1   2   1     5459.70     5851.57     59.45 o 
   2   2   1      215.02      158.68     10.90 o 
   3   2   1      511.25      517.81     14.65 o 
   4   2   1       78.56       78.14      5.92 o 
   5   2   1      335.24      423.53     16.65 o 
   6   2   1        2.95       20.73      4.40 o 
   7   2   1       40.37       63.34      7.56 o 
   8   2   1       66.03       25.25      5.17 o 
   9   2   1       87.06       96.12     11.66 o 
  10   2   1      790.07      739.21     39.55 o 
  11   2   1       53.88       58.90      9.38 o 
  12   2   1        0.01        1.23      5.76 o 
  13   2   1      218.70      205.63     30.50 o 
  14   2   1      122.89      105.49     15.66 o 
  15   2   1      140.57      126.12     28.43 o 
  16   2   1       48.66       46.64     17.44 o 
  17   2   1       56.75       57.24     17.95 o 
  18   2   1        1.37       16.14     38.24 o 
 -19   3   1       85.94       68.20     38.33 o 
 -18   3   1       19.02       24.25     19.11 o 
 -17   3   1       79.63      117.58     43.62 o 
 -16   3   1        2.34       -1.81      7.56 o 
 -15   3   1      125.83       93.82     35.97 o 
 -14   3   1      869.07      854.48     77.98 o 
 -13   3   1      240.99      223.43     35.30 o 
 -12   3   1      188.79      100.49     48.40 o 
 -11   3   1      218.94      207.21     15.80 o 
 -10   3   1      763.18      740.58     33.61 o 
  -9   3   1        5.20        0.74      4.47 o 
  -8   3   1      339.73      361.01     17.27 o 
  -7   3   1      719.07      664.38     24.02 o 
  -6   3   1     5000.52     5514.15     47.82 o 
  -5   3   1      547.12      663.19     15.72 o 
  -4   3   1        9.37       34.56      5.19 o 
  -3   3   1     1489.92     1496.40     28.23 o 
  -2   3   1     1289.82     1279.75     45.82 o 
  -1   3   1     8818.68     9113.80     55.44 o 
   0   3   1     1541.84     2637.67     27.29 o 
   1   3   1     2045.13     1596.96     29.64 o 
   2   3   1    15842.23    16735.36     79.06 o 
   3   3   1     2444.76     2649.29     42.00 o 
   4   3   1     1931.93     1748.43     35.87 o 
   5   3   1      572.58      596.99     19.82 o 
   6   3   1        5.28        4.21      4.24 o 
   7   3   1      201.41      145.90     27.97 o 
   8   3   1       61.52       69.97      9.19 o 
   9   3   1        2.59        3.68      3.63 o 
  10   3   1        3.73        2.87      3.20 o 
  11   3   1     1574.91     1435.02     57.79 o 
  12   3   1      635.20      595.14     51.40 o 
  13   3   1     1772.01     1284.23    191.66 o 
  14   3   1        4.58        0.70      6.63 o 
  15   3   1       49.41       34.06     16.97 o 
  16   3   1       28.30       62.75     17.66 o 
  17   3   1      101.26       97.51     31.62 o 
  18   3   1        2.77      -15.28     20.20 o 
 -18   4   1      142.89      198.67     44.98 o 
 -17   4   1        0.04       14.22     18.02 o 
 -16   4   1      324.66      281.91     65.30 o 
 -15   4   1      352.99      287.16     78.06 o 
 -14   4   1      126.90       49.34     46.83 o 
 -13   4   1       15.70        7.67      4.26 o 
 -12   4   1      237.47      205.03     17.72 o 
 -11   4   1      435.86      399.55     19.35 o 
 -10   4   1        4.42        3.76      3.31 o 
  -9   4   1      106.30       69.31      7.85 o 
  -8   4   1        0.71        1.26      3.02 o 
  -7   4   1       26.38       29.44      3.94 o 
  -6   4   1     2346.03     2206.31     30.12 o 
  -5   4   1      333.32      340.33     22.99 o 
  -4   4   1     1542.84     1605.33     32.27 o 
  -3   4   1     2842.11     2753.10     58.52 o 
  -2   4   1     1771.91     1963.88     25.82 o 
  -1   4   1     3154.94     4579.11     63.42 o 
   0   4   1    24881.65    23276.47     87.36 o 
   1   4   1      503.98      364.00     10.93 o 
   2   4   1     9303.23     8884.05     67.51 o 
   3   4   1      191.17      171.84     11.32 o 
   4   4   1        6.44        3.09      3.91 o 
   5   4   1     3539.48     3347.72     67.85 o 
   6   4   1     1057.99     1061.69     30.19 o 
   7   4   1      673.21      681.58     23.56 o 
   8   4   1       12.90       14.72      4.90 o 
   9   4   1      143.48      165.57     16.50 o 
  10   4   1      594.05      564.95     29.16 o 
  11   4   1       27.43       21.50      7.23 o 
  12   4   1       52.22       44.89     10.16 o 
  13   4   1       20.53        0.41      8.73 o 
  14   4   1        0.72       -8.29     16.60 o 
  15   4   1       73.28       93.74     24.53 o 
  16   4   1        6.74       -2.60     11.36 o 
  17   4   1      124.20      148.62     38.79 o 
  18   4   1       35.79       15.57     21.74 o 
 -18   5   1       32.01       68.27     48.84 o 
 -17   5   1       31.57       39.04     20.76 o 
 -16   5   1        1.24       -8.50     12.14 o 
 -15   5   1       53.45       15.83     10.85 o 
 -14   5   1        5.33        2.43      3.91 o 
 -13   5   1      134.64      125.61     14.21 o 
 -12   5   1     1751.58     1817.48     49.03 o 
 -11   5   1       41.42       50.52      7.86 o 
 -10   5   1       45.95       74.04      7.97 o 
  -9   5   1       48.03       43.58      6.53 o 
  -8   5   1       93.24       93.39      8.73 o 
  -7   5   1       81.47       58.94      7.53 o 
  -6   5   1     2466.86     2760.24     75.47 o 
  -5   5   1      279.79      277.87     14.47 o 
  -4   5   1      427.29      470.37     18.61 o 
  -3   5   1      147.36      117.34      6.76 o 
  -2   5   1     3954.24     4117.45     43.47 o 
  -1   5   1      452.72      288.72     10.69 o 
   0   5   1        4.83        0.34      2.10 o 
   1   5   1      183.02      153.06      7.68 o 
   2   5   1     6036.98     5895.97     49.58 o 
   3   5   1      720.18      821.07     22.60 o 
   4   5   1      418.69      373.86     15.86 o 
   5   5   1       19.09       22.44      6.36 o 
   6   5   1      878.72      797.22     26.86 o 
   7   5   1       61.12      104.06     10.48 o 
   8   5   1       32.57       49.22      8.98 o 
   9   5   1       71.54       54.57      8.83 o 
  10   5   1      205.62      195.64     13.01 o 
  11   5   1      131.36       91.86      9.87 o 
  12   5   1      890.41      874.40     34.61 o 
  13   5   1        0.03        0.80      4.68 o 
  14   5   1       63.71       65.64     23.60 o 
  15   5   1       58.35       22.91     15.87 o 
  16   5   1       63.02       58.70     27.56 o 
  17   5   1       16.87       11.82     14.68 o 
  18   5   1        6.41       11.83     11.05 o 
 -18   6   1        0.31      -13.66     24.65 o 
 -17   6   1        2.42        4.99     12.01 o 
 -16   6   1        9.84       13.18     18.06 o 
 -15   6   1      117.34      142.98     36.99 o 
 -14   6   1      104.14      108.09     19.58 o 
 -13   6   1     1665.77     1633.07     52.79 o 
 -12   6   1     2036.70     2143.15     57.01 o 
 -11   6   1       53.31       49.58      8.34 o 
 -10   6   1     1159.58      984.48     43.01 o 
  -9   6   1       38.67       40.96      6.40 o 
  -8   6   1      149.92      137.98      8.77 o 
  -7   6   1      709.11      742.18     40.58 o 
  -6   6   1      483.85      510.77     28.61 o 
  -5   6   1     2817.20     3101.01     51.35 o 
  -4   6   1     9914.12    10113.09    267.50 o 
  -3   6   1     8213.51     8411.84     73.59 o 
  -2   6   1     2023.63     2237.84     33.82 o 
  -1   6   1     2478.38     2773.30     36.02 o 
   0   6   1     2155.26     2151.86     31.57 o 
   1   6   1      974.35      997.37     21.34 o 
   2   6   1     2926.55     3003.91     37.11 o 
   3   6   1     1115.24     1286.60     28.64 o 
   4   6   1      673.08      507.22     19.99 o 
   5   6   1      338.91      273.25     14.80 o 
   6   6   1      200.72      225.13     12.78 o 
   7   6   1       38.83       28.85      5.91 o 
   8   6   1       80.85       60.48      7.77 o 
   9   6   1      546.92      566.59     27.19 o 
  10   6   1      605.54      704.23     52.20 o 
  11   6   1      704.81      756.48     40.78 o 
  12   6   1      844.09      794.71     43.41 o 
  13   6   1       95.85       37.19     72.22 o 
  14   6   1       58.90       60.80     15.14 o 
  15   6   1      179.36      172.54     39.90 o 
  16   6   1       75.46      139.60     38.37 o 
  17   6   1       55.59       70.01     61.86 o 
  18   6   1       11.60      -11.97     18.96 o 
 -18   7   1       52.46       27.27     27.19 o 
 -17   7   1       78.46      108.85     38.84 o 
 -16   7   1        6.81       28.50     36.18 o 
 -15   7   1       16.80        8.89     13.81 o 
 -14   7   1       69.83       52.20     54.92 o 
 -13   7   1      200.60      178.67     19.63 o 
 -12   7   1      259.40      241.71     21.91 o 
 -11   7   1      249.83      253.94     16.93 o 
 -10   7   1     1195.50     1088.05     39.60 o 
  -9   7   1       22.73       25.09      7.78 o 
  -8   7   1      940.45      994.18     41.04 o 
  -7   7   1     4433.35     4662.64     93.76 o 
  -6   7   1       29.93       48.72      6.29 o 
  -5   7   1    12185.88    13092.78    317.03 o 
  -4   7   1      474.22      595.03     18.04 o 
  -3   7   1      162.29      166.67     10.22 o 
  -2   7   1     3129.56     3131.18     43.73 o 
  -1   7   1       62.00       87.80      7.04 o 
   0   7   1     1202.48     1033.87     23.70 o 
   1   7   1      318.70      261.88     11.97 o 
   2   7   1     1668.34     1749.56     30.68 o 
   3   7   1      992.07     1248.49     26.07 o 
   4   7   1      612.89      690.15     24.41 o 
   5   7   1       10.20       58.80      7.22 o 
   6   7   1      367.60      346.09     17.74 o 
   7   7   1      607.93      683.70     23.60 o 
   8   7   1      134.14      130.30     10.49 o 
   9   7   1      537.99      559.84     23.19 o 
  10   7   1      710.69      699.04     33.99 o 
  11   7   1     1988.08     2089.78     96.49 o 
  12   7   1       48.35       40.54     10.73 o 
  13   7   1       19.37       15.02      8.80 o 
  14   7   1      255.88      319.26     55.40 o 
  15   7   1      110.21       77.81     27.72 o 
  16   7   1      146.17     1220.68    987.05 o 
  17   7   1       11.88       33.85     30.53 o 
 -17   8   1       22.14       56.97     29.19 o 
 -16   8   1        3.59       21.21     23.56 o 
 -15   8   1       11.29       -1.62     17.97 o 
 -14   8   1      108.62       58.33     29.01 o 
 -13   8   1      668.47      609.28     70.64 o 
 -12   8   1       21.84        5.36     13.26 o 
 -11   8   1       26.10       11.05      8.23 o 
 -10   8   1      188.44      211.12     22.74 o 
  -9   8   1      398.80      480.62     33.60 o 
  -8   8   1      570.38      474.48     32.28 o 
  -7   8   1      106.69      134.35     16.57 o 
  -6   8   1     1496.10     1358.15     37.12 o 
  -5   8   1      170.12      248.20     12.72 o 
  -4   8   1      504.63      427.00     17.44 o 
  -3   8   1     1650.90     1907.50     35.85 o 
  -2   8   1     2343.11     2118.07     38.64 o 
  -1   8   1      576.50      581.81     19.22 o 
   0   8   1     3199.87     3141.53     44.32 o 
   1   8   1     1808.99     1617.83     31.71 o 
   2   8   1     5475.14     5185.74     56.61 o 
   3   8   1     2874.72     3023.61     43.27 o 
   4   8   1       49.53       89.67      8.87 o 
   5   8   1       75.84       71.02      8.60 o 
   6   8   1     2266.98     2162.44     45.57 o 
   7   8   1       60.16       38.70      6.05 o 
   8   8   1       60.87       56.48      7.41 o 
   9   8   1       29.04       39.16      6.49 o 
  10   8   1     1747.63     1750.05     45.29 o 
  11   8   1      676.85      692.46     38.33 o 
  12   8   1       26.52       34.10      8.41 o 
  13   8   1       33.11       35.36     17.06 o 
  14   8   1       21.12       17.28     14.13 o 
  15   8   1      111.32      120.69     36.46 o 
  16   8   1       34.23       45.74     32.58 o 
  17   8   1       25.57       14.94     27.23 o 
 -17   9   1       62.65       85.35     45.95 o 
 -16   9   1        2.29        6.81     17.23 o 
 -15   9   1       23.66        9.84     21.51 o 
 -14   9   1      144.56      188.50     40.52 o 
 -13   9   1       47.56       50.56     21.66 o 
 -12   9   1      497.16      582.32     49.14 o 
 -11   9   1      392.80      391.17     33.02 o 
 -10   9   1       14.46       16.17      8.47 o 
  -9   9   1       62.06       47.32     10.27 o 
  -8   9   1      114.36      125.66     17.66 o 
  -7   9   1      175.52      178.45     17.24 o 
  -6   9   1      186.15      174.42      8.45 o 
  -5   9   1      408.98      431.04     19.75 o 
  -4   9   1      407.16      480.61     18.62 o 
  -3   9   1      665.01      597.44     21.56 o 
  -2   9   1       64.91       20.87      4.31 o 
  -1   9   1      728.54      750.84     23.14 o 
   0   9   1      487.06      478.52     18.42 o 
   1   9   1     1262.39     1257.13     29.78 o 
   2   9   1      342.46      324.26     15.04 o 
   3   9   1        3.24        6.14      3.33 o 
   4   9   1       66.68       47.34      7.09 o 
   5   9   1      204.86      236.39     15.31 o 
   6   9   1      288.55      333.40     17.55 o 
   7   9   1      135.41      126.47     10.76 o 
   8   9   1      244.60      247.70     15.14 o 
   9   9   1        0.06       -1.40      3.80 o 
  10   9   1       14.99        9.47      5.73 o 
  11   9   1      707.60      660.70     45.34 o 
  12   9   1      537.47      477.60     44.26 o 
  13   9   1      493.03      596.75     71.70 o 
  14   9   1       82.12      137.63     37.41 o 
  15   9   1       17.15       53.64     26.67 o 
  16   9   1       14.52        5.26     16.68 o 
  17   9   1       75.96      145.13     58.40 o 
 -16  10   1        8.74       13.18     26.59 o 
 -15  10   1       96.19       88.17     32.63 o 
 -14  10   1      100.55      107.72     33.76 o 
 -13  10   1       45.39       63.73     17.73 o 
 -12  10   1      684.85      736.47     57.33 o 
 -11  10   1      289.74      257.00     28.38 o 
 -10  10   1        0.88        3.33     15.65 o 
  -9  10   1        0.96       -4.25      7.82 o 
  -8  10   1       48.76       56.03     12.24 o 
  -7  10   1        2.93        2.78      3.60 o 
  -6  10   1       62.71       51.08      5.17 o 
  -5  10   1       25.00       21.74      4.74 o 
  -4  10   1     2047.60     1966.71     40.30 o 
  -3  10   1      637.25      756.30     25.69 o 
  -2  10   1     1292.63     1356.19     34.89 o 
  -1  10   1      262.57      312.76     15.81 o 
   0  10   1      567.72      674.15     23.22 o 
   1  10   1     1029.97      921.67     26.99 o 
   2  10   1       35.61       45.33      6.21 o 
   3  10   1      146.73      130.68     10.28 o 
   4  10   1      251.64      212.90     14.62 o 
   5  10   1      117.54      127.98     11.61 o 
   6  10   1      507.63      460.59     22.46 o 
   7  10   1      225.57      116.00     11.23 o 
   8  10   1        1.00       -0.14      3.06 o 
   9  10   1      381.84      338.42     17.77 o 
  10  10   1        6.43        1.08      4.93 o 
  11  10   1       21.20        0.11      4.51 o 
  12  10   1        4.06       10.88      7.16 o 
  13  10   1      121.06      143.95     58.73 o 
  14  10   1       20.29        7.14     18.89 o 
  15  10   1       65.37       81.15     39.34 o 
  16  10   1       58.14       21.35     28.30 o 
 -16  11   1       23.59       53.49     35.71 o 
 -15  11   1       13.49       17.22     18.48 o 
 -14  11   1        5.75       -0.04     31.27 o 
 -13  11   1        8.31       13.56     10.95 o 
 -12  11   1      332.38      410.81     43.52 o 
 -11  11   1      183.45      181.42     28.31 o 
 -10  11   1       16.62       13.69      7.82 o 
  -9  11   1        2.36      -16.10     10.73 o 
  -8  11   1       53.89       44.69     12.00 o 
  -7  11   1      223.19      255.61     17.79 o 
  -6  11   1       16.51       17.41      7.04 o 
  -5  11   1      152.58      137.17     11.14 o 
  -4  11   1      277.70      264.25     15.76 o 
  -3  11   1        0.70       -0.60      3.21 o 
  -2  11   1      246.88      320.06     17.88 o 
  -1  11   1      192.50      151.45     11.74 o 
   0  11   1      430.80      363.34     17.92 o 
   1  11   1       80.79       73.68      8.26 o 
   2  11   1       11.81       12.96      4.36 o 
   3  11   1       23.56       22.50      4.80 o 
   4  11   1       46.64       51.78      7.10 o 
   5  11   1        4.61        0.85      4.40 o 
   6  11   1        1.94       -1.93      4.55 o 
   7  11   1       67.34       59.38      8.30 o 
   8  11   1      103.14      115.61     10.75 o 
   9  11   1      208.28      205.44     14.44 o 
  10  11   1       46.33       34.69      6.84 o 
  11  11   1        0.64        6.05      8.73 o 
  12  11   1      204.60      267.93     34.17 o 
  13  11   1       71.83       93.08     30.77 o 
  14  11   1       19.88       15.53     22.85 o 
  15  11   1       19.47       34.20     23.90 o 
 -15  12   1       54.56       34.48     39.70 o 
 -14  12   1      116.63      100.04     30.65 o 
 -13  12   1      148.38      152.58     27.59 o 
 -12  12   1      192.61      250.43     52.54 o 
 -11  12   1        0.01       14.27     16.05 o 
 -10  12   1       64.98       84.98     18.86 o 
  -9  12   1      239.64      275.44     28.98 o 
  -8  12   1        2.15       -4.79      8.60 o 
  -7  12   1        8.48        6.55      6.02 o 
  -6  12   1      136.72      130.82     12.82 o 
  -5  12   1        3.55        4.10      3.71 o 
  -4  12   1      185.97      189.79     14.67 o 
  -3  12   1      554.86      512.83     23.47 o 
  -2  12   1       90.23      115.60     11.41 o 
  -1  12   1       74.73       47.88      7.04 o 
   0  12   1      580.24      572.28     23.65 o 
   1  12   1     1067.25     1044.51     33.19 o 
   2  12   1       16.74       11.95      4.94 o 
   3  12   1       22.35       13.76      6.13 o 
   4  12   1      281.67      281.22     17.95 o 
   5  12   1       74.47       87.41     11.08 o 
   6  12   1      223.03      189.81     12.38 o 
   7  12   1       19.08       14.79      5.18 o 
   8  12   1        8.30        1.14      5.27 o 
   9  12   1      312.53      256.21     32.27 o 
  10  12   1        0.23       -0.82     12.15 o 
  11  12   1      223.65      258.06     33.95 o 
  12  12   1      140.48      101.51     38.76 o 
  13  12   1        6.88       -3.07     58.41 o 
  14  12   1        2.35       -8.61     17.95 o 
 -14  13   1       41.92       53.74     33.54 o 
 -13  13   1      153.90      200.99     34.11 o 
 -12  13   1       51.89       77.45     22.01 o 
 -11  13   1        2.12        1.47     10.89 o 
 -10  13   1        0.09       -3.90      9.42 o 
  -9  13   1       17.60        3.48     11.64 o 
  -8  13   1       79.96       64.02     14.55 o 
  -7  13   1      230.07      278.48     18.31 o 
  -6  13   1       59.64       85.35     11.39 o 
  -5  13   1      173.08      144.96     13.07 o 
  -4  13   1      379.44      372.45     21.57 o 
  -3  13   1       14.39        6.04      6.33 o 
  -2  13   1      334.94      336.42     20.15 o 
  -1  13   1       37.41       29.23      5.91 o 
   0  13   1     1186.54     1249.32     36.45 o 
   1  13   1     1358.70     1463.57     39.44 o 
   2  13   1      297.89      292.39     17.35 o 
   3  13   1      572.49      588.86     27.62 o 
   4  13   1      289.33      304.54     19.67 o 
   5  13   1        0.37       -5.65      7.43 o 
   6  13   1       20.89       17.33      6.01 o 
   7  13   1      175.78      162.00     14.38 o 
   8  13   1        0.21       -6.48      4.75 o 
   9  13   1      103.65      144.14     25.04 o 
  10  13   1       20.33       11.72     13.70 o 
  11  13   1      147.91      171.29     27.73 o 
  12  13   1        1.65      -15.90     38.43 o 
  13  13   1       40.78       70.87     28.18 o 
  14  13   1        7.69       -3.81     23.00 o 
 -13  14   1        5.15        1.33     13.01 o 
 -12  14   1       12.98       27.36     13.46 o 
 -11  14   1       44.07       27.17     13.63 o 
 -10  14   1        0.64       -2.95      9.66 o 
  -9  14   1        8.05       25.66     12.22 o 
  -8  14   1        9.87       20.94     12.56 o 
  -7  14   1       82.89       46.50      8.04 o 
  -6  14   1        5.88        6.56      8.16 o 
  -5  14   1       80.66       95.68     10.74 o 
  -4  14   1       64.00       77.02     10.37 o 
  -3  14   1      632.84      626.04     30.16 o 
  -2  14   1      312.23      302.60     21.01 o 
  -1  14   1      695.09      603.97     30.41 o 
   0  14   1      603.71      663.89     27.74 o 
   1  14   1        2.89        3.04      4.50 o 
   2  14   1      137.08      142.57     14.38 o 
   3  14   1        1.22       -6.58      4.39 o 
   4  14   1     1025.44      941.69     35.63 o 
   5  14   1       87.38       74.19     11.56 o 
   6  14   1      115.63       99.61     14.66 o 
   7  14   1       29.06       25.92      8.70 o 
   8  14   1      388.46      558.90     69.39 o 
   9  14   1       15.87       16.58     11.89 o 
  10  14   1       72.78       80.96     19.70 o 
  11  14   1      135.38      149.79     30.99 o 
  12  14   1       29.61       83.42     28.84 o 
  13  14   1      212.05      294.16     58.22 o 
 -13  15   1      141.01      198.44     67.67 o 
 -12  15   1       68.62       77.70     21.68 o 
 -11  15   1        5.92        6.14     15.05 o 
 -10  15   1       30.24       33.38     12.49 o 
  -9  15   1       39.31       30.24     13.87 o 
  -8  15   1        0.01       -6.23     11.37 o 
  -7  15   1       78.93       86.00     21.10 o 
  -6  15   1        0.74       -1.80      7.97 o 
  -5  15   1       14.21        8.55      5.94 o 
  -4  15   1      474.62      410.62     24.81 o 
  -3  15   1      128.71      148.80     15.21 o 
  -2  15   1       39.75       36.96      7.73 o 
  -1  15   1      682.50      679.29     35.89 o 
   0  15   1      311.29      283.27     21.64 o 
   1  15   1      130.03      158.19     15.76 o 
   2  15   1        4.56        2.39      5.95 o 
   3  15   1      177.09      186.54     16.87 o 
   4  15   1       17.32        8.76      5.92 o 
   5  15   1        2.33       -6.30     11.35 o 
   6  15   1        0.09       -1.27      7.37 o 
   7  15   1       47.46       67.15     25.82 o 
   8  15   1      459.71      520.42     65.99 o 
   9  15   1      202.17      225.18     40.68 o 
  10  15   1       92.16      114.08     25.25 o 
  11  15   1       85.00      137.12     39.52 o 
  12  15   1       14.40       48.28     27.34 o 
 -12  16   1      129.06      149.83     56.62 o 
 -11  16   1       71.43      124.60     28.41 o 
 -10  16   1       15.18       31.72     16.06 o 
  -9  16   1        0.06       -8.18     12.57 o 
  -8  16   1       14.02       10.80     12.48 o 
  -7  16   1       19.26       10.33      9.24 o 
  -6  16   1       28.48       12.45     10.64 o 
  -5  16   1       78.66      110.74     16.52 o 
  -4  16   1      402.11      474.28     40.94 o 
  -3  16   1       19.33       12.02     11.08 o 
  -2  16   1      771.74      779.00     40.12 o 
  -1  16   1      339.87      314.49     26.15 o 
   0  16   1       76.83       79.30     15.20 o 
   1  16   1       70.92       46.69      9.95 o 
   2  16   1      390.96      393.49     28.19 o 
   3  16   1       24.66       13.01      6.66 o 
   4  16   1      177.55      176.93     21.62 o 
   5  16   1      337.95      384.87     38.63 o 
   6  16   1       35.09       14.66     16.86 o 
   7  16   1       23.39       35.88     47.90 o 
   8  16   1       56.06       43.41     19.69 o 
   9  16   1       11.53      -23.24     30.16 o 
  10  16   1       13.49        2.25     14.90 o 
  11  16   1        1.69      -30.49     20.33 o 
 -11  17   1        0.01       24.83     21.56 o 
 -10  17   1        0.36      -21.00     14.00 o 
  -9  17   1       16.04       -2.64     11.66 o 
  -8  17   1        3.18        1.27     14.18 o 
  -7  17   1       40.80       61.26     18.21 o 
  -6  17   1       42.11       33.65     12.52 o 
  -5  17   1       21.78       23.50     11.76 o 
  -4  17   1       21.12       29.59      9.99 o 
  -3  17   1        1.76      -17.31     17.46 o 
  -2  17   1        1.95       10.56     10.85 o 
  -1  17   1        3.48       -2.17      7.33 o 
   0  17   1       10.50        6.79      7.19 o 
   1  17   1        4.90        9.04      7.96 o 
   2  17   1       63.20       51.19     12.54 o 
   3  17   1        3.44        1.15      8.79 o 
   4  17   1        0.31       10.41     10.03 o 
   5  17   1       67.23       56.43     22.35 o 
   6  17   1      109.08       65.80     34.42 o 
   7  17   1        3.28        5.63     12.15 o 
   8  17   1       50.57       43.22     23.40 o 
   9  17   1        2.93       -7.10      9.35 o 
  10  17   1       60.96       72.21     30.34 o 
  11  17   1       63.40       36.39     42.97 o 
 -10  18   1      103.39      146.21     37.59 o 
  -9  18   1        2.97      -10.62     12.14 o 
  -8  18   1        0.69       -0.95     12.56 o 
  -7  18   1        2.05       12.26     17.12 o 
  -6  18   1       19.16       16.02     35.62 o 
  -5  18   1        6.49       11.34     12.50 o 
  -4  18   1       26.09       18.29     13.76 o 
  -3  18   1       39.45       63.10     14.83 o 
  -2  18   1       13.07        9.19      8.65 o 
  -1  18   1        1.09       -4.86      7.12 o 
   0  18   1       79.20       64.05     17.05 o 
   1  18   1       43.75       44.85     13.13 o 
   2  18   1        1.20        9.08     10.50 o 
   3  18   1        3.15        8.90      7.86 o 
   4  18   1       48.97       29.01     32.81 o 
   5  18   1        9.59      -18.95     19.70 o 
   6  18   1        0.07       -8.41     23.55 o 
   7  18   1        0.23       11.90     25.59 o 
   8  18   1      110.28      101.69     34.34 o 
   9  18   1       23.99       23.88     21.39 o 
  -8  19   1       32.15       61.54     67.64 o 
  -7  19   1       41.56       63.98     25.92 o 
  -6  19   1       50.11       31.15     19.33 o 
  -5  19   1        2.51      -31.14     21.27 o 
  -4  19   1       29.04       21.22     20.21 o 
  -3  19   1        6.48       -7.58     12.62 o 
  -2  19   1       28.72        7.63     16.47 o 
  -1  19   1        0.00       -8.52      8.77 o 
   0  19   1        0.62       12.89     11.78 o 
   1  19   1       32.06       43.40     14.82 o 
   2  19   1       70.27       44.67     15.20 o 
   3  19   1        2.90        8.26     15.32 o 
   4  19   1       57.63       57.90     23.88 o 
   5  19   1        9.54        4.49     10.35 o 
   6  19   1       71.06       62.08     26.93 o 
   7  19   1       48.17       53.36     22.74 o 
   8  19   1        8.98       -2.67     41.46 o 
  -6  20   1        0.00      -11.89     55.67 o 
  -5  20   1        0.50      -28.59     27.49 o 
  -4  20   1       47.70       72.67     27.78 o 
  -3  20   1       24.22        3.82     12.71 o 
  -2  20   1        7.10       19.99     18.88 o 
  -1  20   1       37.61       32.57     17.16 o 
   0  20   1       70.99      105.38     23.23 o 
   1  20   1        4.79       18.36     21.81 o 
   2  20   1       44.19       50.28     22.14 o 
   3  20   1        7.62      -28.46     34.91 o 
   4  20   1       45.53       54.96     23.82 o 
   5  20   1        4.91       -1.28     14.13 o 
   6  20   1        8.34       -2.75     16.61 o 
  -2  21   1       75.01       67.68     36.69 o 
  -1  21   1        0.86       -3.44     12.65 o 
   1  21   1        0.00      -14.46     18.54 o 
   2  21   1        4.92       36.37     19.33 o 
 -18   0   2        5.41        3.68     12.37 o 
 -16   0   2      103.05      105.27     33.78 o 
 -14   0   2      387.14      372.54     42.24 o 
 -12   0   2      274.63      311.04     35.75 o 
 -10   0   2       10.72        7.07      4.55 o 
  -8   0   2       14.82       36.34      8.54 o 
  -6   0   2      363.67      341.52     21.32 o 
  -4   0   2    18367.01    19973.51    158.32 o 
  -2   0   2       61.36       19.03      4.24 o 
   0   0   2     2564.78     3404.69     57.73 o 
   2   0   2   120579.63   121806.63    670.34 o 
   4   0   2     5339.94     5103.07     97.51 o 
   6   0   2     1943.37     2311.22     76.22 o 
   8   0   2        7.08        8.54     21.83 o 
  10   0   2      219.42      247.64     28.13 o 
  12   0   2       50.22       19.21     27.15 o 
  14   0   2      888.59      674.08     89.24 o 
  16   0   2       93.27      149.84     71.17 o 
  18   0   2      135.67      136.72     51.88 o 
 -18   1   2       12.24       17.50     22.45 o 
 -17   1   2       66.58       41.55     16.38 o 
 -16   1   2       12.50        8.94     18.99 o 
 -15   1   2      207.44      226.52     35.19 o 
 -14   1   2        6.35       12.01     14.17 o 
 -13   1   2        3.63       -7.62      5.25 o 
 -12   1   2      161.34      140.81     16.66 o 
 -11   1   2      111.73       53.68     33.12 o 
 -10   1   2       33.14       24.60      5.58 o 
  -9   1   2      452.16      176.02    106.51 o 
  -8   1   2      440.59      369.32     19.37 o 
  -7   1   2      701.37      786.84     26.23 o 
  -6   1   2        5.34       34.97      5.36 o 
  -5   1   2     3029.41     3276.09     45.13 o 
  -4   1   2      869.26      830.74     18.86 o 
  -3   1   2     1241.35      720.68     16.05 o 
  -2   1   2       16.93       70.70      4.70 o 
  -1   1   2     7932.97     4912.45     49.60 o 
   0   1   2     2257.35     2096.55     31.01 o 
   1   1   2     1151.59     1274.03     45.25 o 
   2   1   2    35857.95    35512.96    139.83 o 
   3   1   2     4996.18     4162.01     56.65 o 
   4   1   2        0.06        2.43      2.02 o 
   5   1   2       70.54       44.55      5.40 o 
   6   1   2      456.08      330.75     16.47 o 
   7   1   2       80.08       64.24      8.13 o 
   8   1   2       12.38       -0.90      3.53 o 
   9   1   2      970.17      962.53     91.59 o 
  10   1   2       11.89       29.71      8.19 o 
  11   1   2      723.17      646.89     35.18 o 
  12   1   2      320.65      298.65     24.82 o 
  13   1   2     1337.21     1515.85    118.45 o 
  14   1   2        4.50        1.29      8.71 o 
  15   1   2        1.42       -9.32     10.92 o 
  16   1   2      208.28      175.21     30.45 o 
  17   1   2       46.77       47.38     13.84 o 
  18   1   2       43.94       43.02     27.10 o 
 -19   2   2        1.66       34.99     27.50 o 
 -18   2   2        8.41        6.22     16.72 o 
 -17   2   2       17.79       11.06      9.93 o 
 -16   2   2       56.66       65.24     15.46 o 
 -15   2   2      605.80      690.07     91.49 o 
 -14   2   2      258.18      258.52     33.41 o 
 -13   2   2       85.94       62.12     11.54 o 
 -12   2   2        3.63        3.98      4.46 o 
 -11   2   2        0.17        5.58      4.43 o 
 -10   2   2      528.62      541.54     28.27 o 
  -9   2   2      240.11      115.73     31.56 o 
  -8   2   2      545.81      471.44     39.59 o 
  -7   2   2      583.58      972.97     26.74 o 
  -6   2   2     6316.99     6613.55     55.88 o 
  -5   2   2    11890.56    11383.00     65.83 o 
  -4   2   2       49.23       28.43      3.42 o 
  -3   2   2     5736.30     5803.47     57.54 o 
  -2   2   2     4262.48     3421.34     44.46 o 
  -1   2   2     1705.90     1613.00     26.53 o 
   0   2   2    10669.24    11748.48     78.99 o 
   1   2   2     1674.07     1411.11     26.13 o 
   2   2   2      249.74      176.57     10.04 o 
   3   2   2        5.97        6.64      4.00 o 
   4   2   2     1557.14     1366.65     35.76 o 
   5   2   2      485.85      608.72     19.60 o 
   6   2   2      633.92      701.30     22.07 o 
   7   2   2       12.71        5.77      3.72 o 
   8   2   2      267.63      287.86     17.76 o 
   9   2   2     1327.84     1492.90     47.56 o 
  10   2   2       15.05       13.85      5.23 o 
  11   2   2      224.09      222.10     21.08 o 
  12   2   2       85.60       66.53     12.11 o 
  13   2   2       27.89       13.99      9.37 o 
  14   2   2       39.98       85.96     27.55 o 
  15   2   2        0.36       -1.86     16.74 o 
  16   2   2      223.61      187.68     29.90 o 
  17   2   2       14.14        2.74     12.98 o 
  18   2   2       16.95       17.62     11.99 o 
 -19   3   2        0.06       13.21     17.82 o 
 -18   3   2        0.03        1.05     18.82 o 
 -17   3   2      339.38      456.75     84.68 o 
 -16   3   2        7.98       23.41     22.27 o 
 -15   3   2       57.33       51.01     32.11 o 
 -14   3   2       23.11        6.08      5.92 o 
 -13   3   2       26.79        8.47      4.19 o 
 -12   3   2      135.71      113.73     40.79 o 
 -11   3   2       73.90       63.10      8.39 o 
 -10   3   2      176.29      160.89     12.53 o 
  -9   3   2        3.66        8.64      3.07 o 
  -8   3   2      497.21      507.56     25.37 o 
  -7   3   2        1.16       -1.18      1.86 o 
  -6   3   2      858.17      847.90     18.57 o 
  -5   3   2      416.36      466.48     12.15 o 
  -4   3   2       62.36      173.70     10.05 o 
  -3   3   2       23.80        6.46      3.39 o 
  -2   3   2      540.78      621.93     15.44 o 
  -1   3   2    11819.86    14498.01    102.84 o 
   0   3   2    37041.56    40015.83    159.76 o 
   1   3   2      383.94      306.92     12.49 o 
   2   3   2    15485.82    17971.93    252.69 o 
   3   3   2      139.22      163.22     14.26 o 
   4   3   2     3534.94     3274.47     47.15 o 
   5   3   2       35.67       24.02      5.73 o 
   6   3   2      258.08      192.08     15.43 o 
   7   3   2      144.03      162.19     14.10 o 
   8   3   2      720.27      826.51     50.95 o 
   9   3   2       17.35       20.81      5.37 o 
  10   3   2      398.10      373.89     38.47 o 
  11   3   2      305.51      250.93     21.87 o 
  12   3   2     1468.96     1311.73     92.84 o 
  13   3   2      159.95      150.83     23.73 o 
  14   3   2      117.83       94.16     19.28 o 
  15   3   2       72.73       92.35     23.85 o 
  16   3   2        0.05       -5.78     11.35 o 
  17   3   2       36.75       26.98     43.57 o 
  18   3   2       72.66      108.95     27.60 o 
 -19   4   2       88.59       56.11     40.18 o 
 -18   4   2        2.77        7.66     16.15 o 
 -17   4   2        2.36      -25.04     23.13 o 
 -16   4   2      240.96      350.93     71.89 o 
 -15   4   2        1.03      -10.57      7.38 o 
 -14   4   2       23.17       13.23      7.82 o 
 -13   4   2       45.71       32.71     13.60 o 
 -12   4   2      230.55      254.31     19.50 o 
 -11   4   2      629.15      652.75     26.11 o 
 -10   4   2       14.30        2.13      2.98 o 
  -9   4   2     1127.34     1120.59     30.70 o 
  -8   4   2       43.03       61.38      6.51 o 
  -7   4   2      467.85      464.32     34.70 o 
  -6   4   2      110.39       76.82      8.95 o 
  -5   4   2     1536.06     1527.15     36.82 o 
  -4   4   2     2560.76     2986.35     49.07 o 
  -3   4   2      179.53       74.61      8.92 o 
  -2   4   2     3607.48     3527.22     39.74 o 
  -1   4   2    15505.28    14855.49     86.57 o 
   0   4   2     9792.70    10191.97     65.65 o 
   1   4   2      201.38       76.64      7.29 o 
   2   4   2     3430.98     3787.93     50.55 o 
   3   4   2     6457.54     6120.97     73.22 o 
   4   4   2      147.29       92.25     10.33 o 
   5   4   2      403.80      468.47     20.83 o 
   6   4   2      689.13      875.36     30.07 o 
   7   4   2        2.95        3.02      3.65 o 
   8   4   2     1783.55     1774.25     53.01 o 
   9   4   2      116.90       86.43     11.82 o 
  10   4   2        3.65        5.54      5.27 o 
  11   4   2       24.37       21.91      7.61 o 
  12   4   2        4.01        9.52      9.40 o 
  13   4   2       16.53       10.96      8.25 o 
  14   4   2       84.49       90.21     19.39 o 
  15   4   2      183.99      226.59     32.32 o 
  16   4   2       36.91        2.46     12.87 o 
  17   4   2       39.84       29.59     45.63 o 
  18   4   2       52.27       53.58     26.69 o 
 -18   5   2        6.97       37.61     28.74 o 
 -17   5   2      220.18      200.93     58.29 o 
 -16   5   2       30.14       26.87     24.69 o 
 -15   5   2       26.13        6.34     36.56 o 
 -14   5   2       37.46       30.64      9.52 o 
 -13   5   2       68.64       81.88     10.95 o 
 -12   5   2      848.41      809.32     31.54 o 
 -11   5   2      621.94      623.08     24.54 o 
 -10   5   2      278.83      296.47     14.94 o 
  -9   5   2      823.97      947.34     23.58 o 
  -8   5   2        1.58       20.75      5.92 o 
  -7   5   2       25.55       29.80      8.90 o 
  -6   5   2      482.45      466.58     30.96 o 
  -5   5   2       89.87       87.65      9.63 o 
  -4   5   2     4035.96     4078.20     66.52 o 
  -3   5   2      809.81      794.04     18.18 o 
  -2   5   2      835.05      737.13     19.11 o 
  -1   5   2     6070.58     6712.62     56.51 o 
   0   5   2     1810.07     2032.05     30.84 o 
   1   5   2      705.13     1014.91     19.37 o 
   2   5   2      564.72      500.91     13.58 o 
   3   5   2        1.16       14.59      2.89 o 
   4   5   2     3263.97     3091.15     48.16 o 
   5   5   2     1043.05      858.80     26.67 o 
   6   5   2     1809.11     1714.66     39.20 o 
   7   5   2      616.76      526.90     23.05 o 
   8   5   2       40.37       39.64      7.62 o 
   9   5   2        5.88       10.40      8.41 o 
  10   5   2        5.22        7.09      4.40 o 
  11   5   2      110.82       56.66     16.71 o 
  12   5   2      218.30      170.99     14.06 o 
  13   5   2       75.70       60.69     10.57 o 
  14   5   2      296.44      286.02     69.31 o 
  15   5   2        7.50       30.62     11.37 o 
  16   5   2       21.40       12.69     18.88 o 
  17   5   2       36.07       20.33     53.02 o 
  18   5   2        0.36      -12.96     20.82 o 
 -18   6   2       68.34      122.24     50.60 o 
 -17   6   2      354.73      486.26     68.86 o 
 -16   6   2        6.65       23.45     13.92 o 
 -15   6   2      245.46      355.51     75.29 o 
 -14   6   2        4.83        4.83      7.19 o 
 -13   6   2        4.23        6.19      8.52 o 
 -12   6   2       58.63       35.49      7.34 o 
 -11   6   2      607.93      627.41     26.05 o 
 -10   6   2       29.18       28.16      5.36 o 
  -9   6   2      217.98      222.33     22.14 o 
  -8   6   2      622.82      626.13     40.36 o 
  -7   6   2      344.05      364.46     29.51 o 
  -6   6   2       17.84        2.64      4.01 o 
  -5   6   2      595.95      504.92     22.73 o 
  -4   6   2     4124.02     4552.86     83.93 o 
  -3   6   2    13217.98    14025.54     93.45 o 
  -2   6   2     2736.66     2716.85     38.22 o 
  -1   6   2      229.05      268.68     12.34 o 
   0   6   2      267.09      223.53     11.32 o 
   1   6   2      684.62      899.92     19.82 o 
   2   6   2      922.87      965.58     20.97 o 
   3   6   2     1818.40     1673.71     30.74 o 
   4   6   2     1141.45     1097.34     33.78 o 
   5   6   2     4660.01     5214.87     71.49 o 
   6   6   2     2790.82     2929.63     47.64 o 
   7   6   2      622.33      672.15     26.78 o 
   8   6   2      910.57      874.42     30.20 o 
   9   6   2      353.55      390.46     29.11 o 
  10   6   2      359.57      377.18     32.29 o 
  11   6   2      105.41       39.52     46.92 o 
  12   6   2      750.47      761.26     43.84 o 
  13   6   2      119.59      121.10     36.45 o 
  14   6   2      246.56      201.31     43.03 o 
  15   6   2       95.77      149.69     39.53 o 
  16   6   2       77.26      146.72     65.10 o 
  17   6   2        4.56       15.58     15.55 o 
 -18   7   2        0.11       44.52     37.29 o 
 -17   7   2      109.56      127.28     37.57 o 
 -16   7   2        2.37      -14.29     32.12 o 
 -15   7   2      112.94      145.31     36.85 o 
 -14   7   2      146.40       71.60     25.89 o 
 -13   7   2        0.85       -4.90     21.44 o 
 -12   7   2      348.23      418.57     74.38 o 
 -11   7   2       59.89       50.10     14.05 o 
 -10   7   2     1407.31     1394.82     67.07 o 
  -9   7   2       12.83       22.05     10.43 o 
  -8   7   2      119.90      132.59     16.95 o 
  -7   7   2     1236.85     1242.10     56.02 o 
  -6   7   2       10.01        4.39      3.99 o 
  -5   7   2     3566.86     3714.70     64.41 o 
  -4   7   2     2856.13     2988.50     81.10 o 
  -3   7   2     2254.61     2153.20     35.23 o 
  -2   7   2     6705.98     7780.24     69.87 o 
  -1   7   2      727.50     1053.79     26.19 o 
   0   7   2     1373.71     1275.00     26.14 o 
   1   7   2      191.40      140.81      8.50 o 
   2   7   2      467.46      480.53     15.67 o 
   3   7   2      669.63      565.85     18.47 o 
   4   7   2      698.53      947.09     23.36 o 
   5   7   2        2.17        3.52      3.66 o 
   6   7   2     2031.17     2122.03     46.76 o 
   7   7   2      144.27      156.97     11.88 o 
   8   7   2        0.00        2.12      3.55 o 
   9   7   2      396.12      397.34     23.15 o 
  10   7   2       43.33       33.04      9.14 o 
  11   7   2     3340.98     3350.24    118.34 o 
  12   7   2       16.18       10.07      8.37 o 
  13   7   2      954.45      929.06     58.16 o 
  14   7   2      226.39      190.05     43.40 o 
  15   7   2       11.93       38.18     19.11 o 
  16   7   2       36.29       30.47     18.74 o 
  17   7   2       22.84       23.75     34.70 o 
 -17   8   2       72.38       81.05     29.29 o 
 -16   8   2        3.34      -14.42     38.27 o 
 -15   8   2        2.74       10.24     13.30 o 
 -14   8   2       37.76       18.68     21.75 o 
 -13   8   2        9.24        2.87     13.00 o 
 -12   8   2      806.64      885.95     60.40 o 
 -11   8   2      924.85      991.54     75.26 o 
 -10   8   2     1305.32     1104.16     80.60 o 
  -9   8   2      189.94      163.46     23.25 o 
  -8   8   2        3.12        7.44      6.85 o 
  -7   8   2     1479.06     1517.40     40.40 o 
  -6   8   2       32.33       37.57      6.84 o 
  -5   8   2     1673.23     1597.46     44.17 o 
  -4   8   2       27.34       40.29      5.24 o 
  -3   8   2     2524.28     2447.31     40.68 o 
  -2   8   2     1436.39     1383.29     31.59 o 
  -1   8   2       82.99       81.31      7.61 o 
   0   8   2       29.00       21.95      5.06 o 
   1   8   2       58.85       70.21      6.82 o 
   2   8   2       11.21        7.12      2.66 o 
   3   8   2       70.81       43.87      5.37 o 
   4   8   2       52.94       26.74      4.45 o 
   5   8   2      410.79      478.24     23.57 o 
   6   8   2     6875.33     6752.85     85.11 o 
   7   8   2        3.02        0.28      4.80 o 
   8   8   2      107.90       96.74     10.07 o 
   9   8   2       41.32       24.33      6.26 o 
  10   8   2      408.70      425.60     21.92 o 
  11   8   2       70.19       87.15     11.75 o 
  12   8   2      167.29      116.24     17.12 o 
  13   8   2      139.37      133.83     45.94 o 
  14   8   2       10.52       -6.11     28.50 o 
  15   8   2       36.85       21.75     19.22 o 
  16   8   2       17.37       22.40     19.37 o 
  17   8   2       73.32     1220.22    159.91 o 
 -17   9   2       23.44       39.40     31.63 o 
 -16   9   2       12.10       -4.65     17.67 o 
 -15   9   2       15.19       -2.43     16.14 o 
 -14   9   2       33.56       29.25     25.58 o 
 -13   9   2      172.82      169.28     63.30 o 
 -12   9   2      246.71      286.64     35.83 o 
 -11   9   2     1113.87     1287.59     71.80 o 
 -10   9   2       72.21       82.06     18.97 o 
  -9   9   2     1346.87     1265.52     73.53 o 
  -8   9   2      640.80      695.58     40.89 o 
  -7   9   2      185.86      158.74     13.64 o 
  -6   9   2      124.40      113.58     11.50 o 
  -5   9   2      214.98      211.84     10.87 o 
  -4   9   2      375.05      325.50     15.12 o 
  -3   9   2       45.84       28.28      4.45 o 
  -2   9   2       34.00       56.67      7.05 o 
  -1   9   2        9.83        5.20      2.76 o 
   0   9   2        0.02        3.72      3.27 o 
   1   9   2     1326.08     1576.27     33.12 o 
   2   9   2      132.32      160.02     10.33 o 
   3   9   2      772.23      831.81     23.80 o 
   4   9   2      844.94      865.57     26.37 o 
   5   9   2      195.91      212.88     16.07 o 
   6   9   2     1251.07     1316.32     38.76 o 
   7   9   2     2061.04     1865.04     57.00 o 
   8   9   2      494.07      479.97     22.48 o 
   9   9   2       52.20       40.78     11.98 o 
  10   9   2        0.26        0.20      5.95 o 
  11   9   2      153.01      152.99     15.31 o 
  12   9   2      217.77      209.73     26.07 o 
  13   9   2      127.11       91.68     40.02 o 
  14   9   2      194.10      166.85     41.05 o 
  15   9   2        5.88       27.62     22.40 o 
  16   9   2       83.75      106.42     35.63 o 
 -17  10   2       11.07       11.47     24.86 o 
 -16  10   2       16.42       44.70     23.72 o 
 -15  10   2      123.74      204.73     48.98 o 
 -14  10   2       60.28       39.31     21.02 o 
 -13  10   2      209.61      234.79     33.71 o 
 -12  10   2       90.25       72.30     20.17 o 
 -11  10   2        1.59        0.54      8.20 o 
 -10  10   2      376.96      493.24     37.68 o 
  -9  10   2        0.21        4.96      5.98 o 
  -8  10   2      359.29      446.35     30.01 o 
  -7  10   2       13.13       10.99      4.64 o 
  -6  10   2      190.32      208.82     17.77 o 
  -5  10   2       80.39       72.88      7.54 o 
  -4  10   2       34.01       10.59      3.49 o 
  -3  10   2      433.07      458.20     20.15 o 
  -2  10   2        4.51        5.72      4.10 o 
  -1  10   2      206.87      242.01     15.09 o 
   0  10   2     1462.99     1779.09     37.45 o 
   1  10   2      420.19      433.24     18.46 o 
   2  10   2     2328.48     2231.31     41.34 o 
   3  10   2       52.08       53.30      6.45 o 
   4  10   2     1234.98     1193.59     32.53 o 
   5  10   2       10.61        5.29      2.21 o 
   6  10   2      559.73      508.66     24.87 o 
   7  10   2       66.53       69.18      9.58 o 
   8  10   2      315.54      388.31     23.25 o 
   9  10   2       35.62       30.71      6.05 o 
  10  10   2      836.93      790.88     36.91 o 
  11  10   2       28.27       24.79      7.00 o 
  12  10   2        4.30        9.21     28.37 o 
  13  10   2       59.61       73.67     38.54 o 
  14  10   2      538.52      614.05     78.12 o 
  15  10   2        5.94      -15.25     52.41 o 
  16  10   2       85.68      121.13     55.97 o 
 -16  11   2       16.24       76.83     44.75 o 
 -15  11   2        0.55       11.88     16.28 o 
 -14  11   2        3.46       27.09     21.19 o 
 -13  11   2      197.97      191.91     31.38 o 
 -12  11   2      193.79      224.45     33.06 o 
 -11  11   2       20.43       28.64     18.71 o 
 -10  11   2        0.08       -0.13      9.18 o 
  -9  11   2        0.08       -2.38      5.98 o 
  -8  11   2      540.55      591.86     27.20 o 
  -7  11   2      261.29      231.84     18.81 o 
  -6  11   2       34.17       22.58      4.40 o 
  -5  11   2      155.95      109.08      9.47 o 
  -4  11   2      143.54      112.28     10.10 o 
  -3  11   2      209.43      238.98     15.43 o 
  -2  11   2      115.84      175.76     13.30 o 
  -1  11   2       36.55       51.31      7.86 o 
   0  11   2       86.90       95.88      9.17 o 
   1  11   2      692.65      843.80     27.06 o 
   2  11   2     1447.10     1388.67     34.51 o 
   3  11   2      781.25      667.98     23.71 o 
   4  11   2        3.85       11.06      4.28 o 
   5  11   2      111.48      100.80     11.05 o 
   6  11   2       11.34       17.65      7.03 o 
   7  11   2      370.48      320.83     20.49 o 
   8  11   2       38.92       43.09      7.27 o 
   9  11   2       24.74       16.89      4.44 o 
  10  11   2        2.45       -7.58      5.67 o 
  11  11   2        0.03        0.79      9.45 o 
  12  11   2        0.55      -17.02     17.93 o 
  13  11   2        9.57       23.08     30.74 o 
  14  11   2       91.96      167.74     43.00 o 
  15  11   2        0.01       22.47     16.91 o 
 -15  12   2       14.32       17.47     17.71 o 
 -14  12   2       25.44       18.73     23.74 o 
 -13  12   2        0.12       25.52     13.52 o 
 -12  12   2        3.20       17.84     11.55 o 
 -11  12   2        1.06       -7.46      9.74 o 
 -10  12   2       77.26      111.18     23.49 o 
  -9  12   2        0.55        5.68     12.02 o 
  -8  12   2       23.17       44.58      7.74 o 
  -7  12   2      127.14       97.00     12.56 o 
  -6  12   2        2.88        2.44      2.90 o 
  -5  12   2        0.44       -1.70      3.28 o 
  -4  12   2       43.74       61.08      8.84 o 
  -3  12   2       38.06       27.73      5.98 o 
  -2  12   2     1005.72      896.20     31.53 o 
  -1  12   2      616.90      653.51     27.29 o 
   0  12   2     2625.71     2543.65     53.92 o 
   1  12   2       88.44       76.79      8.92 o 
   2  12   2       94.63       87.64      9.16 o 
   3  12   2       71.77      109.12     10.55 o 
   4  12   2        1.60        3.16      4.69 o 
   5  12   2      173.35      170.71     15.29 o 
   6  12   2      293.78      245.94     21.49 o 
   7  12   2      174.46      129.27     13.35 o 
   8  12   2        1.45        2.29      3.69 o 
   9  12   2      159.34      170.68     18.87 o 
  10  12   2       38.52       32.71     12.37 o 
  11  12   2        4.42        4.63     10.59 o 
  12  12   2       22.78       51.38     27.60 o 
  13  12   2        0.19       -5.01     19.17 o 
  14  12   2       17.19        3.09     13.48 o 
 -14  13   2       11.22       23.42     55.15 o 
 -13  13   2        2.84       10.71     19.58 o 
 -12  13   2        3.49       14.99     16.63 o 
 -11  13   2       81.18       82.44     21.47 o 
 -10  13   2       10.12       -3.99     12.46 o 
  -9  13   2      331.13      309.73     37.31 o 
  -8  13   2      281.00      217.52     25.84 o 
  -7  13   2        0.30       -0.26      4.47 o 
  -6  13   2      346.88      353.97     21.79 o 
  -5  13   2      110.85      120.29     11.54 o 
  -4  13   2      261.18      246.91     17.54 o 
  -3  13   2       27.55       20.25      5.33 o 
  -2  13   2      135.43      109.51     16.61 o 
  -1  13   2     3409.98     3500.40     76.21 o 
   0  13   2      563.72      578.10     27.09 o 
   1  13   2     1061.12     1119.53     34.38 o 
   2  13   2       28.07       37.38      6.14 o 
   3  13   2        9.56        3.20      4.10 o 
   4  13   2      214.47      194.11     15.19 o 
   5  13   2       27.22       40.68      8.35 o 
   6  13   2      422.28      391.34     27.72 o 
   7  13   2      123.41      195.67     31.76 o 
   8  13   2      108.84       85.51     16.72 o 
   9  13   2      410.11      381.31     39.89 o 
  10  13   2        0.02       -9.51     10.40 o 
  11  13   2      110.58      175.50     40.61 o 
  12  13   2      124.66      194.84     46.81 o 
  13  13   2       13.66       18.22     19.92 o 
 -14  14   2      284.07      293.63     80.89 o 
 -13  14   2      126.04      156.02     31.09 o 
 -12  14   2        0.03       -4.35     11.81 o 
 -11  14   2       19.35        9.72     11.17 o 
 -10  14   2        8.91        1.39     11.00 o 
  -9  14   2        3.57       -2.67     13.93 o 
  -8  14   2        0.00      -17.71     16.05 o 
  -7  14   2        1.27      -11.31     12.15 o 
  -6  14   2       45.99       63.62      9.53 o 
  -5  14   2      506.99      468.66     24.12 o 
  -4  14   2      185.21      172.41     15.55 o 
  -3  14   2       52.99       38.24      8.21 o 
  -2  14   2       11.55       -1.49      5.23 o 
  -1  14   2     1674.43     1610.82     49.93 o 
   0  14   2      957.58      815.74     35.77 o 
   1  14   2      689.13      525.99     25.79 o 
   2  14   2     1782.16     1719.97     61.82 o 
   3  14   2      211.24      204.01     16.77 o 
   4  14   2       19.21        8.15      3.85 o 
   5  14   2       11.91       19.33      6.05 o 
   6  14   2       24.98       37.82     10.99 o 
   7  14   2       17.74        5.02      4.56 o 
   8  14   2        2.63        2.63     12.42 o 
   9  14   2      111.31      131.79     36.18 o 
  10  14   2      164.23      150.38     26.87 o 
  11  14   2        3.13       21.20     15.93 o 
  12  14   2        2.40        3.35     18.45 o 
  13  14   2       26.63       26.02     21.23 o 
 -13  15   2      290.71      364.19     86.76 o 
 -12  15   2       48.55       32.17     12.32 o 
 -11  15   2        0.03      -12.04     19.22 o 
 -10  15   2       17.18       -8.69      9.46 o 
  -9  15   2      131.21      104.26     23.94 o 
  -8  15   2       50.05       34.86     14.62 o 
  -7  15   2       11.45        5.05     13.20 o 
  -6  15   2      291.62      190.39     29.64 o 
  -5  15   2      353.33      373.04     29.40 o 
  -4  15   2      232.36      197.96     18.81 o 
  -3  15   2      157.41      175.41     18.07 o 
  -2  15   2      314.01      316.04     24.24 o 
  -1  15   2      535.37      509.29     31.60 o 
   0  15   2      203.96      149.98     17.37 o 
   1  15   2       12.06        2.88      6.17 o 
   2  15   2        7.97       -1.66      5.33 o 
   3  15   2     1972.51     1821.85     59.82 o 
   4  15   2      371.62      345.91     25.09 o 
   5  15   2      147.61      143.90     21.82 o 
   6  15   2      373.51      380.62     53.38 o 
   7  15   2      215.35       41.87     74.30 o 
   8  15   2      159.19      180.37     40.89 o 
   9  15   2       14.98       11.77     13.77 o 
  10  15   2       10.34      -38.45     26.75 o 
  11  15   2       29.14       30.40     20.04 o 
  12  15   2       88.53      152.77     54.39 o 
 -12  16   2        2.39       76.41     60.80 o 
 -11  16   2       49.53       31.44     16.57 o 
 -10  16   2        0.24       -0.29     14.01 o 
  -9  16   2        5.14        6.33      8.38 o 
  -8  16   2        0.87       -6.17     13.31 o 
  -7  16   2        0.09        0.44      9.04 o 
  -6  16   2       10.55       29.15     13.38 o 
  -5  16   2       87.37      110.87     19.58 o 
  -4  16   2        3.74        4.91      6.80 o 
  -3  16   2       57.72       62.90     13.66 o 
  -2  16   2      214.79      213.14     21.13 o 
  -1  16   2       54.09       58.09     10.69 o 
   0  16   2        8.55       -4.25      7.08 o 
   1  16   2        4.41        6.59      7.57 o 
   2  16   2       68.55       59.20     13.05 o 
   3  16   2      214.96      234.17     24.63 o 
   4  16   2      396.41      449.99     33.77 o 
   5  16   2       13.18       27.55     17.12 o 
   6  16   2        7.10       15.29     11.67 o 
   7  16   2        3.49       12.94     13.61 o 
   8  16   2      360.17      457.41     65.39 o 
   9  16   2       32.43       63.71     19.70 o 
  10  16   2       36.68       13.11     15.65 o 
  11  16   2       76.88      102.89     51.02 o 
 -11  17   2       82.39      118.32     31.35 o 
 -10  17   2       17.44        9.69     12.79 o 
  -9  17   2       79.28       88.67     22.79 o 
  -8  17   2       26.61       21.64     11.17 o 
  -7  17   2       73.35       78.22     23.37 o 
  -6  17   2        3.86       -0.61      7.68 o 
  -5  17   2        1.08        5.54      8.05 o 
  -4  17   2       10.43        7.25      8.92 o 
  -3  17   2       25.65       36.83     11.42 o 
  -2  17   2      166.38      181.61     23.09 o 
  -1  17   2       26.52        4.59      7.35 o 
   0  17   2      127.47      111.08     17.32 o 
   1  17   2      158.64      210.32     24.78 o 
   2  17   2        2.85        0.45      7.70 o 
   3  17   2       13.52       21.24     17.35 o 
   4  17   2       28.38       16.32     10.19 o 
   5  17   2       53.87       40.66     32.48 o 
   6  17   2       21.60       29.65     16.57 o 
   7  17   2       37.54       50.46     24.76 o 
   8  17   2       72.18       70.52     27.88 o 
   9  17   2       64.69       74.38     28.01 o 
  10  17   2       38.53      102.90     33.15 o 
 -10  18   2        0.83       -2.09     29.11 o 
  -9  18   2        0.34      -25.06     27.36 o 
  -8  18   2       27.89       34.36     18.55 o 
  -7  18   2       35.23       41.24     18.92 o 
  -6  18   2        3.75       -6.03     10.68 o 
  -5  18   2       71.32      125.99     24.85 o 
  -4  18   2        0.19       -2.33     11.09 o 
  -3  18   2       54.72       43.76     14.29 o 
  -2  18   2       22.61        9.32      7.50 o 
  -1  18   2        5.72       11.27      8.35 o 
   0  18   2        4.42       -1.07      7.79 o 
   1  18   2       11.84       17.23     14.49 o 
   2  18   2        2.54      -13.04     10.09 o 
   3  18   2      120.47      106.07     22.48 o 
   4  18   2        1.04       12.00     18.03 o 
   5  18   2      292.06      347.68     53.69 o 
   6  18   2       36.58       12.08     11.84 o 
   7  18   2        0.18       -7.52     16.50 o 
   8  18   2        0.40       22.18     17.55 o 
   9  18   2       25.41        8.33     30.42 o 
  -8  19   2        0.35        9.09     16.30 o 
  -7  19   2       17.90       57.03     23.40 o 
  -6  19   2       23.58       52.75     22.11 o 
  -5  19   2       56.90       80.22     20.13 o 
  -4  19   2        1.19       -6.83     10.44 o 
  -3  19   2        6.22       45.30     21.44 o 
  -2  19   2       64.42       78.99     18.85 o 
  -1  19   2       78.84       51.40     21.47 o 
   0  19   2       64.48       92.38     22.81 o 
   1  19   2       26.37        9.41     11.40 o 
   2  19   2       65.23       77.25     17.68 o 
   3  19   2       78.79       94.08     38.38 o 
   4  19   2        9.46       -7.30     14.01 o 
   5  19   2       23.24       54.26     20.47 o 
   6  19   2        7.22       17.24     25.63 o 
   7  19   2        1.39      -14.83     44.11 o 
  -6  20   2       21.53       18.83     15.04 o 
  -5  20   2       51.10       72.56     26.73 o 
  -4  20   2       65.21       66.07     25.14 o 
  -3  20   2        0.03       35.18     27.23 o 
  -2  20   2       50.28       46.26     23.53 o 
  -1  20   2      209.06      255.57     43.99 o 
   0  20   2       30.06       21.21     11.61 o 
   1  20   2       20.29        7.13      9.16 o 
   2  20   2      131.98      174.98     38.08 o 
   3  20   2       11.59       35.18     24.53 o 
   4  20   2      111.56      118.88     45.52 o 
   5  20   2      182.48      219.29     44.01 o 
  -2  21   2        3.40       24.53     24.26 o 
  -1  21   2       36.55       39.34     26.79 o 
   0  21   2        2.81      -12.02     17.13 o 
   1  21   2        1.31       -4.69     23.37 o 
 -17   0   3      199.72      229.68     51.61 o 
 -15   0   3       11.16       93.83     34.30 o 
 -13   0   3      206.50      195.66     40.34 o 
 -11   0   3       55.55       41.37     12.09 o 
  -9   0   3     1211.21     1388.78     53.11 o 
  -7   0   3     2274.95     2877.91     67.63 o 
  -5   0   3      267.99      221.84     26.53 o 
  -3   0   3    15166.55    14391.82    134.58 o 
  -1   0   3    69080.38    77213.98    631.04 o 
   1   0   3     4784.01     5408.98     52.60 o 
   3   0   3      518.79      671.01     30.31 o 
   5   0   3      242.11      271.77     21.32 o 
   7   0   3      773.67     1066.74     77.00 o 
   9   0   3     1718.33     2068.75    240.60 o 
  11   0   3       65.96       89.90     14.07 o 
  13   0   3      613.59      661.10     70.82 o 
  15   0   3        0.02        1.06     17.20 o 
  17   0   3       46.13       68.28     23.01 o 
 -18   1   3        8.85        7.12     13.03 o 
 -17   1   3       62.62       54.08     16.78 o 
 -16   1   3       14.39        9.11      8.77 o 
 -15   1   3      799.64      720.29     60.15 o 
 -14   1   3        4.51        7.21      7.66 o 
 -13   1   3        7.69        5.37     10.06 o 
 -12   1   3      104.38      113.14     13.69 o 
 -11   1   3        0.42        1.66      3.76 o 
 -10   1   3      153.94      171.79     16.12 o 
  -9   1   3      351.47      343.99     47.32 o 
  -8   1   3      441.21      446.50     23.32 o 
  -7   1   3      138.42      199.67     13.31 o 
  -6   1   3     3451.08     3587.81     49.12 o 
  -5   1   3     2143.41     2059.04     37.02 o 
  -4   1   3     5554.91     5818.85     54.16 o 
  -3   1   3     4676.02     4387.18     44.87 o 
  -2   1   3     5906.96     8208.47     67.02 o 
  -1   1   3      254.65      180.17      7.55 o 
   0   1   3    18718.27    19017.51     98.78 o 
   1   1   3    18421.76    17624.04     98.74 o 
   2   1   3     6074.31     4976.87     62.11 o 
   3   1   3     3577.94     3469.58     44.92 o 
   4   1   3       87.12       51.94      6.57 o 
   5   1   3      507.62      549.68     21.26 o 
   6   1   3     2029.07     2294.99     46.37 o 
   7   1   3      275.48      324.05     29.46 o 
   8   1   3      131.78      146.40     13.71 o 
   9   1   3       65.61       82.27     11.11 o 
  10   1   3      540.31      528.39     27.74 o 
  11   1   3      133.76      150.14     15.22 o 
  12   1   3      655.46      701.64     45.98 o 
  13   1   3       14.36       15.81      4.60 o 
  14   1   3       14.97       36.42     13.52 o 
  15   1   3       29.75       39.58     17.47 o 
  16   1   3       69.93       85.42     19.43 o 
  17   1   3        9.94       36.63     18.57 o 
  18   1   3       25.96       21.74     15.61 o 
 -19   2   3       20.25       41.99     21.94 o 
 -18   2   3       34.49       32.87     24.34 o 
 -17   2   3       27.15       59.39     19.48 o 
 -16   2   3      255.28      246.21     40.09 o 
 -15   2   3       77.07       55.72     18.87 o 
 -14   2   3      158.24      135.89     24.77 o 
 -13   2   3        5.50        5.59      3.63 o 
 -12   2   3        1.00        3.77      3.99 o 
 -11   2   3        0.27        1.27      5.07 o 
 -10   2   3        3.04       22.46      5.53 o 
  -9   2   3      119.27      124.36     10.28 o 
  -8   2   3      710.49      497.02     38.78 o 
  -7   2   3     1288.38     1189.89     27.77 o 
  -6   2   3     2722.69     2912.00     40.02 o 
  -5   2   3       86.75      104.60      7.14 o 
  -4   2   3       46.69       26.72      3.54 o 
  -3   2   3     4333.33     4321.14     46.33 o 
  -2   2   3      616.78      600.32     18.42 o 
  -1   2   3      386.41      114.96      7.73 o 
   0   2   3     1452.93     1737.30     22.52 o 
   1   2   3    21635.34    21379.54    147.72 o 
   2   2   3     5789.25     4795.40     65.95 o 
   3   2   3     1192.55      801.09     26.11 o 
   4   2   3      412.19      562.21     21.40 o 
   5   2   3      375.69      586.38     27.09 o 
   6   2   3      544.60      580.44     19.70 o 
   7   2   3      832.57      864.33     27.23 o 
   8   2   3      321.57      378.25     32.92 o 
   9   2   3      169.08      170.73     14.38 o 
  10   2   3       91.33      105.97     12.41 o 
  11   2   3        7.59        9.47      5.28 o 
  12   2   3      491.94      453.60     27.54 o 
  13   2   3       17.96       46.97     10.89 o 
  14   2   3       22.26        6.07     10.06 o 
  15   2   3       11.51       12.52      8.60 o 
  16   2   3       81.92       65.79     15.66 o 
  17   2   3      122.30      169.68     26.90 o 
  18   2   3       99.57      141.80     31.97 o 
 -19   3   3        1.81      -11.71     16.02 o 
 -18   3   3      142.67      187.39     55.37 o 
 -17   3   3      307.88      216.97     57.81 o 
 -16   3   3       21.26       19.38     16.21 o 
 -15   3   3      285.02      311.20     64.26 o 
 -14   3   3       34.72       46.54     11.05 o 
 -13   3   3      567.00      483.62     30.17 o 
 -12   3   3      580.61      686.97     28.85 o 
 -11   3   3      142.14       83.54     37.18 o 
 -10   3   3      326.06      293.62     18.09 o 
  -9   3   3       90.85       65.28      7.59 o 
  -8   3   3     1070.34     1160.92     33.14 o 
  -7   3   3       48.69       16.75      3.31 o 
  -6   3   3       60.65      299.00     13.26 o 
  -5   3   3     3400.57     3651.59     33.80 o 
  -4   3   3    10488.01    11566.29     93.64 o 
  -3   3   3     1815.05     1590.16     30.34 o 
  -2   3   3    12421.98    12952.97     88.72 o 
  -1   3   3      533.77      779.16     23.60 o 
   0   3   3     8204.42     8650.83     58.19 o 
   1   3   3     6155.10     5214.12     64.89 o 
   2   3   3     6333.39     5122.66     68.21 o 
   3   3   3       77.90       32.22      4.78 o 
   4   3   3     1799.03     1994.03     42.17 o 
   5   3   3     1521.95     1537.92     45.12 o 
   6   3   3     1430.14     1696.46     49.27 o 
   7   3   3      601.54      656.07     32.41 o 
   8   3   3      127.61       86.98     26.45 o 
   9   3   3      250.20      249.42     20.16 o 
  10   3   3       63.63       57.64     16.53 o 
  11   3   3     1284.84     1353.85    115.13 o 
  12   3   3       21.40       65.45     17.62 o 
  13   3   3      484.19      509.36     56.53 o 
  14   3   3       13.84        9.49     11.24 o 
  15   3   3       84.58      108.21     22.55 o 
  16   3   3       16.09       28.53     20.84 o 
  17   3   3      103.54      112.44     25.78 o 
  18   3   3        2.03        8.90      9.12 o 
 -19   4   3        0.97      -17.09     20.18 o 
 -18   4   3        0.98        0.97     17.17 o 
 -17   4   3        0.17       12.17     16.93 o 
 -16   4   3        6.06       17.66     23.30 o 
 -15   4   3        3.21      -10.03      8.84 o 
 -14   4   3       42.80       29.88      7.98 o 
 -13   4   3      551.14      554.37     31.75 o 
 -12   4   3       12.18       -4.21      3.52 o 
 -11   4   3       41.65       36.81      6.98 o 
 -10   4   3      455.52      451.10     20.74 o 
  -9   4   3     1612.82     1563.77     32.10 o 
  -8   4   3     1843.71     1892.42     33.33 o 
  -7   4   3     1919.27     1947.71     62.13 o 
  -6   4   3     7318.72     7925.40     94.10 o 
  -5   4   3      560.26      519.81     23.15 o 
  -4   4   3     1055.40     1395.16     36.60 o 
  -3   4   3     1264.95     1328.49     30.49 o 
  -2   4   3     8990.70     8829.90     77.74 o 
  -1   4   3     6655.69     6006.39     70.02 o 
   0   4   3     1247.16     1659.49     35.05 o 
   1   4   3     2087.87     2384.16     38.38 o 
   2   4   3       49.11       33.37      5.63 o 
   3   4   3      162.72      120.46      9.28 o 
   4   4   3     2655.27     2974.85     49.45 o 
   5   4   3      115.80      100.19     13.58 o 
   6   4   3      248.33      299.19     16.93 o 
   7   4   3      238.99      252.26     24.25 o 
   8   4   3       11.97        9.65      4.09 o 
   9   4   3      475.24      463.52     31.67 o 
  10   4   3       29.31       21.52      6.95 o 
  11   4   3      944.14      878.27     55.90 o 
  12   4   3      777.10      690.21     50.52 o 
  13   4   3      165.67      175.41     37.92 o 
  14   4   3       49.14       64.32     17.83 o 
  15   4   3       10.97       -3.40     15.24 o 
  16   4   3      116.95      132.82     23.12 o 
  17   4   3       12.04        7.81     20.19 o 
 -18   5   3       68.71      114.99     44.85 o 
 -17   5   3      466.34      476.07     87.30 o 
 -16   5   3       20.16      -41.14     27.43 o 
 -15   5   3        3.83        2.93     12.87 o 
 -14   5   3       48.91       42.72     15.32 o 
 -13   5   3       13.83        9.22      3.61 o 
 -12   5   3      120.99       77.97      9.45 o 
 -11   5   3      266.12      278.33     16.26 o 
 -10   5   3       26.65       15.65      3.44 o 
  -9   5   3     1458.13     1524.18     30.59 o 
  -8   5   3     2823.23     2867.25     68.47 o 
  -7   5   3       67.16       91.82     15.40 o 
  -6   5   3       29.01       24.44      5.77 o 
  -5   5   3     2801.30     3674.91     63.42 o 
  -4   5   3     1369.71     1347.87     37.32 o 
  -3   5   3     1909.81     1912.51     32.38 o 
  -2   5   3     1632.46     1778.91     43.26 o 
  -1   5   3       44.91       33.95      5.50 o 
   0   5   3      913.65     1032.92     23.53 o 
   1   5   3      368.77      206.94     13.67 o 
   2   5   3     1822.79     2033.16     40.96 o 
   3   5   3      225.65      204.61     13.74 o 
   4   5   3     5454.07     4787.40     60.86 o 
   5   5   3      325.57      336.05     15.75 o 
   6   5   3     2789.97     2652.56     46.39 o 
   7   5   3      562.79      542.51     29.31 o 
   8   5   3      208.79      256.10     23.11 o 
   9   5   3       33.40       25.52      5.75 o 
  10   5   3      946.74      876.21     53.31 o 
  11   5   3      204.17      229.77     39.84 o 
  12   5   3      281.98      263.17     44.16 o 
  13   5   3      147.26      129.38     30.93 o 
  14   5   3      115.73      159.00     34.83 o 
  15   5   3      110.13      115.80     23.42 o 
  16   5   3        1.53       25.35     29.18 o 
  17   5   3      110.79      151.64     30.30 o 
 -18   6   3        5.75       30.59     26.48 o 
 -17   6   3      106.23       83.04     40.99 o 
 -16   6   3      148.39      171.10     55.47 o 
 -15   6   3       63.09       36.53     27.24 o 
 -14   6   3        1.74       -0.57      8.18 o 
 -13   6   3       25.14       21.72      9.64 o 
 -12   6   3     2447.54     2291.17    156.86 o 
 -11   6   3     1308.86     1344.89     58.22 o 
 -10   6   3     2600.71     2812.10     95.18 o 
  -9   6   3      233.84      291.32     26.22 o 
  -8   6   3       32.20      105.41     17.70 o 
  -7   6   3       22.23       -0.03      6.57 o 
  -6   6   3      607.18      653.50     28.57 o 
  -5   6   3      696.27      797.52     30.67 o 
  -4   6   3      205.21      410.69     12.74 o 
  -3   6   3     2063.35     1909.85     35.57 o 
  -2   6   3     2570.86     3308.19     46.42 o 
  -1   6   3      201.31      267.10     12.81 o 
   0   6   3      234.63      184.71     10.46 o 
   1   6   3        0.12        5.38      2.73 o 
   2   6   3      123.97      144.71     13.88 o 
   3   6   3     3514.95     3323.03     62.73 o 
   4   6   3     2056.44     2232.95     46.09 o 
   5   6   3     1033.68      899.43     29.10 o 
   6   6   3       54.53       88.27      8.55 o 
   7   6   3        6.42        6.86      4.43 o 
   8   6   3      521.37      612.50     33.54 o 
   9   6   3       75.24       51.38     34.10 o 
  10   6   3     1412.70     1521.25    118.35 o 
  11   6   3      111.70       99.76     15.45 o 
  12   6   3      537.61      599.01     56.91 o 
  13   6   3       54.61       57.49     37.34 o 
  14   6   3        9.30       16.94      8.25 o 
  15   6   3      219.63      267.68     48.84 o 
  16   6   3        1.34       22.06     20.46 o 
  17   6   3       52.43      152.87     41.00 o 
 -18   7   3       44.26       51.40     37.39 o 
 -17   7   3        2.96       19.98     18.39 o 
 -16   7   3        3.07       27.28     23.97 o 
 -15   7   3       14.52       -8.31     20.15 o 
 -14   7   3       49.16       96.80     46.38 o 
 -13   7   3     1408.82     1399.72    141.47 o 
 -12   7   3      608.98      613.57     91.71 o 
 -11   7   3     3376.85     3541.64    136.76 o 
 -10   7   3     2015.39     2131.01    135.18 o 
  -9   7   3      861.85      994.85     58.16 o 
  -8   7   3      767.87      792.91     42.29 o 
  -7   7   3      450.74      394.18     23.37 o 
  -6   7   3      124.40      106.63     11.74 o 
  -5   7   3      326.51      422.89     25.73 o 
  -4   7   3     6860.21     6539.15    110.01 o 
  -3   7   3    17537.48    20682.10    145.53 o 
  -2   7   3     2329.06     2644.41     41.98 o 
  -1   7   3      148.64      135.62      9.63 o 
   0   7   3       13.62       64.04      6.60 o 
   1   7   3      113.41      102.29      8.25 o 
   2   7   3      594.82      728.68     17.88 o 
   3   7   3       37.39      106.69      7.99 o 
   4   7   3     4628.44     4081.85     94.04 o 
   5   7   3      312.47      310.30     20.53 o 
   6   7   3      749.96      782.19     29.35 o 
   7   7   3       67.64       83.81      8.82 o 
   8   7   3       59.85       52.58      7.43 o 
   9   7   3      108.22       79.80     13.21 o 
  10   7   3      399.64      460.82     50.18 o 
  11   7   3     1040.23     1040.09     50.52 o 
  12   7   3      773.09      733.09    110.87 o 
  13   7   3       82.67       91.93     27.97 o 
  14   7   3       24.46       63.58     27.66 o 
  15   7   3        0.03      -24.06     19.76 o 
  16   7   3      140.14      174.56     44.13 o 
  17   7   3       11.44       26.77     23.12 o 
 -18   8   3       37.33       27.24     27.59 o 
 -17   8   3       12.66       12.31     16.69 o 
 -16   8   3        1.86       -2.63     15.25 o 
 -15   8   3        0.21        6.56     11.05 o 
 -14   8   3       78.63       46.52     35.65 o 
 -13   8   3        8.54       16.03     20.14 o 
 -12   8   3       16.58        4.78     12.60 o 
 -11   8   3      985.27      967.54     73.29 o 
 -10   8   3      621.96      701.43     62.14 o 
  -9   8   3      123.15      116.70     19.95 o 
  -8   8   3        2.30        4.46      8.47 o 
  -7   8   3       67.56       98.52     11.83 o 
  -6   8   3      191.59      177.35     14.29 o 
  -5   8   3      480.60      537.98     27.04 o 
  -4   8   3        8.16       19.89      3.87 o 
  -3   8   3     1657.85     1981.65     37.60 o 
  -2   8   3      281.00      327.46     15.84 o 
  -1   8   3       46.70       35.36      6.65 o 
   0   8   3      997.56     1117.87     30.73 o 
   1   8   3       16.79       -0.27      2.81 o 
   2   8   3       24.67       16.91      3.60 o 
   3   8   3      498.60      508.44     16.95 o 
   4   8   3       21.08       48.08      5.94 o 
   5   8   3      585.27      539.71     22.12 o 
   6   8   3       57.21       47.15     11.22 o 
   7   8   3       51.58       24.92      5.59 o 
   8   8   3      263.91      261.19     16.49 o 
   9   8   3      357.19      366.32     22.07 o 
  10   8   3      266.94      305.77     26.05 o 
  11   8   3     1003.93      773.04     37.46 o 
  12   8   3       52.82       34.52     10.96 o 
  13   8   3      666.11      791.24     82.49 o 
  14   8   3       48.26       77.97     30.90 o 
  15   8   3       59.70       67.42     29.41 o 
  16   8   3      145.80      234.68     51.39 o 
 -17   9   3        6.34       79.11     46.88 o 
 -16   9   3       83.50      111.22     34.08 o 
 -15   9   3        0.17       10.61     31.58 o 
 -14   9   3       29.70        9.58     33.47 o 
 -13   9   3       70.51      124.60     24.79 o 
 -12   9   3       29.96       38.12     16.01 o 
 -11   9   3      219.11      220.41     31.88 o 
 -10   9   3      956.43     1035.64     75.20 o 
  -9   9   3       70.22       70.34     14.73 o 
  -8   9   3        5.22        0.47      3.80 o 
  -7   9   3      110.72      111.70     13.11 o 
  -6   9   3      585.22      614.59     28.29 o 
  -5   9   3      153.43      139.83     11.38 o 
  -4   9   3      151.09      173.47     11.12 o 
  -3   9   3      128.34      217.24     13.28 o 
  -2   9   3      369.02      324.30     16.65 o 
  -1   9   3     1208.71     1216.82     32.41 o 
   0   9   3        0.21       24.69      4.72 o 
   1   9   3      242.61      236.63     14.02 o 
   2   9   3      389.14      386.62     15.54 o 
   3   9   3      116.84       73.47      8.31 o 
   4   9   3     1060.88      840.98     24.36 o 
   5   9   3      559.43      642.51     25.96 o 
   6   9   3        5.06       98.55     11.43 o 
   7   9   3        1.29        6.03      4.89 o 
   8   9   3      321.09      324.11     18.75 o 
   9   9   3      609.11      578.12     25.60 o 
  10   9   3       67.11       19.38      5.49 o 
  11   9   3      208.55      239.81     29.82 o 
  12   9   3        7.06       16.26     12.80 o 
  13   9   3        3.14       24.65     12.97 o 
  14   9   3      180.61      155.99     41.38 o 
  15   9   3        3.95      -21.50     30.57 o 
  16   9   3       31.14       52.84     41.63 o 
 -17  10   3       11.50       23.05     29.28 o 
 -16  10   3       25.08       25.45     32.41 o 
 -15  10   3       66.57      108.38     34.56 o 
 -14  10   3       55.59       22.43     27.15 o 
 -13  10   3       63.26       21.10     25.77 o 
 -12  10   3        1.76       17.58     11.49 o 
 -11  10   3      434.02      440.61     43.66 o 
 -10  10   3       58.32      113.38     21.53 o 
  -9  10   3      172.16      161.75     21.13 o 
  -8  10   3       40.77       24.62      7.07 o 
  -7  10   3      489.42      510.65     26.72 o 
  -6  10   3        7.26       11.69      4.82 o 
  -5  10   3     1939.22     1989.37     36.72 o 
  -4  10   3       39.02       36.78      5.83 o 
  -3  10   3      416.20      490.99     21.13 o 
  -2  10   3      337.06      448.65     20.66 o 
  -1  10   3     1064.04     1014.32     31.17 o 
   0  10   3      531.13      512.07     22.16 o 
   1  10   3      646.52      665.26     25.08 o 
   2  10   3     1910.58     2131.75     39.02 o 
   3  10   3      802.86      977.86     25.92 o 
   4  10   3      252.03      237.38     15.95 o 
   5  10   3      517.89      528.06     20.59 o 
   6  10   3        9.66       18.09      5.39 o 
   7  10   3     2067.14     2147.35     69.18 o 
   8  10   3      500.62      539.60     24.52 o 
   9  10   3       38.69       30.02      7.90 o 
  10  10   3       61.74       30.49      5.47 o 
  11  10   3      173.92      216.14     41.72 o 
  12  10   3      430.43      579.52     72.12 o 
  13  10   3        0.00       20.03     20.09 o 
  14  10   3      123.33      158.24     39.77 o 
  15  10   3       44.38      116.63     35.28 o 
 -16  11   3        1.43        4.53     22.13 o 
 -15  11   3      102.91      162.82     44.27 o 
 -14  11   3        6.12      -17.67     25.21 o 
 -13  11   3       89.93       71.63     20.72 o 
 -12  11   3       20.13       24.74     20.33 o 
 -11  11   3        0.64       -1.25     15.15 o 
 -10  11   3        4.94        4.04      7.75 o 
  -9  11   3       29.35       38.94     14.00 o 
  -8  11   3       28.00       63.61      9.74 o 
  -7  11   3        2.87        3.21      6.24 o 
  -6  11   3       90.82       97.58     13.39 o 
  -5  11   3        9.52        3.81      3.70 o 
  -4  11   3      232.42      182.86     13.56 o 
  -3  11   3      370.59      412.12     20.38 o 
  -2  11   3      684.94      606.09     25.02 o 
  -1  11   3      880.95     1006.41     32.69 o 
   0  11   3      261.43      242.57     16.03 o 
   1  11   3      515.71      509.19     23.13 o 
   2  11   3       37.75       40.20      5.87 o 
   3  11   3      114.32      117.50     10.16 o 
   4  11   3       95.75       85.02      9.61 o 
   5  11   3       63.67       78.88      8.56 o 
   6  11   3      200.29      135.32     42.49 o 
   7  11   3      242.43      210.47     28.72 o 
   8  11   3      933.53      717.56     28.79 o 
   9  11   3      346.32      301.88     24.69 o 
  10  11   3        4.53        4.13      5.88 o 
  11  11   3       32.14        2.47     28.09 o 
  12  11   3        3.66        6.85     18.58 o 
  13  11   3      115.68      167.29     61.42 o 
  14  11   3        3.70       11.84     21.40 o 
 -15  12   3       75.68      116.98     39.43 o 
 -14  12   3        9.06        8.32     13.50 o 
 -13  12   3        0.08       19.82     24.57 o 
 -12  12   3        0.21       22.67     12.48 o 
 -11  12   3       95.74       98.53     23.81 o 
 -10  12   3       58.14       72.09     20.09 o 
  -9  12   3      135.53      127.47     20.23 o 
  -8  12   3       41.36       23.26      7.11 o 
  -7  12   3      445.32      494.81     29.93 o 
  -6  12   3      195.47      203.05     13.15 o 
  -5  12   3      439.33      483.79     21.92 o 
  -4  12   3       62.10       77.82      9.48 o 
  -3  12   3      332.02      251.30     17.63 o 
  -2  12   3     1466.50     1469.00     40.86 o 
  -1  12   3      645.50      590.36     26.22 o 
   0  12   3     1686.92     1942.62     47.56 o 
   1  12   3        2.12        9.50      5.35 o 
   2  12   3      294.16      301.93     17.15 o 
   3  12   3        0.08        2.06      7.75 o 
   4  12   3       10.46       -0.22      3.94 o 
   5  12   3     1081.69     1145.85     34.59 o 
   6  12   3       54.80       85.55     12.65 o 
   7  12   3      101.68       69.15     41.03 o 
   8  12   3       19.94       20.86      8.02 o 
   9  12   3       36.29       32.90      9.02 o 
  10  12   3       57.06       90.57     14.22 o 
  11  12   3       17.62       80.25     27.98 o 
  12  12   3        2.08       20.50     20.58 o 
  13  12   3      118.72      182.00     45.24 o 
  14  12   3       40.37       34.01     22.89 o 
 -14  13   3       96.05      108.24     32.09 o 
 -13  13   3      244.91      324.32     61.41 o 
 -12  13   3        3.61        6.63      9.64 o 
 -11  13   3        4.05        9.52     10.68 o 
 -10  13   3       49.30       56.85     17.43 o 
  -9  13   3      363.57      363.61     35.26 o 
  -8  13   3      114.15      127.31     15.72 o 
  -7  13   3        2.17        6.06      6.34 o 
  -6  13   3      105.65       71.75     13.48 o 
  -5  13   3        1.46        1.25      3.36 o 
  -4  13   3        8.16        2.94      4.34 o 
  -3  13   3       28.33        9.48      5.37 o 
  -2  13   3     1306.21     1377.16     44.01 o 
  -1  13   3      717.22      645.98     28.88 o 
   0  13   3     5929.48     5986.62    137.78 o 
   1  13   3      415.46      433.60     24.91 o 
   2  13   3      352.06      315.71     22.98 o 
   3  13   3      327.16      332.52     22.21 o 
   4  13   3       88.19       81.80     10.47 o 
   5  13   3      119.02      115.56     11.75 o 
   6  13   3      223.63      202.91     28.81 o 
   7  13   3      659.25      566.94     36.67 o 
   8  13   3      116.86       28.34     30.55 o 
   9  13   3        5.83        8.99      6.93 o 
  10  13   3       67.49       89.12     31.80 o 
  11  13   3       90.20       71.44     27.46 o 
  12  13   3      112.79      122.47     36.86 o 
  13  13   3       18.98       30.59     23.66 o 
 -14  14   3        8.93        8.38     33.57 o 
 -13  14   3      639.15      870.57     71.37 o 
 -12  14   3       42.15       56.88     21.12 o 
 -11  14   3       21.97       10.97     11.36 o 
 -10  14   3        0.01       21.09     10.47 o 
  -9  14   3       40.81       38.59     12.39 o 
  -8  14   3        0.24       -9.31     12.40 o 
  -7  14   3      902.56      886.55     61.94 o 
  -6  14   3      423.39      323.16     31.25 o 
  -5  14   3       12.14       17.57      6.14 o 
  -4  14   3        7.89        7.09      5.01 o 
  -3  14   3      128.60      121.69     14.21 o 
  -2  14   3       54.42       43.61      9.66 o 
  -1  14   3      997.42     1065.60     52.57 o 
   0  14   3      182.26      199.90     19.55 o 
   1  14   3     1113.58     1102.97     42.70 o 
   2  14   3      158.44      144.78     15.95 o 
   3  14   3      651.35      641.11     28.52 o 
   4  14   3      721.79      751.47     32.39 o 
   5  14   3        0.12       -5.73      7.15 o 
   6  14   3      687.87      583.16     64.99 o 
   7  14   3        3.01        5.96     16.97 o 
   8  14   3       14.77       -5.78      6.11 o 
   9  14   3       24.89       12.08     10.50 o 
  10  14   3       27.06       75.09     27.96 o 
  11  14   3        1.31       -4.08     13.76 o 
  12  14   3        5.02        7.35     22.51 o 
 -13  15   3       14.07        8.31     14.75 o 
 -12  15   3       38.43       25.05     15.79 o 
 -11  15   3        7.14       -3.78     11.55 o 
 -10  15   3        6.37        2.33     19.15 o 
  -9  15   3       36.26       49.90     12.39 o 
  -8  15   3       15.54       14.26     12.43 o 
  -7  15   3       23.18       41.55     16.45 o 
  -6  15   3      181.78      202.77     34.45 o 
  -5  15   3      124.79       67.19     13.44 o 
  -4  15   3       63.99       70.44     10.98 o 
  -3  15   3        0.37       -1.30      5.50 o 
  -2  15   3      199.06      136.65     16.47 o 
  -1  15   3       71.57       27.61      8.16 o 
   0  15   3       45.71       27.45      8.77 o 
   1  15   3     2462.33     2485.17     77.91 o 
   2  15   3      546.09      548.55     32.57 o 
   3  15   3       21.75       20.23      6.91 o 
   4  15   3        0.17       -6.16      5.33 o 
   5  15   3       34.13       30.79     15.94 o 
   6  15   3       19.46       61.05     27.27 o 
   7  15   3        1.30       -9.05     32.35 o 
   8  15   3      183.41      201.05     41.96 o 
   9  15   3       87.83       93.23     31.79 o 
  10  15   3       58.74       32.89     21.76 o 
  11  15   3      156.96      231.19     48.50 o 
 -12  16   3       26.23       25.73     12.15 o 
 -11  16   3        1.33        4.88     18.67 o 
 -10  16   3       12.08      -14.73     33.95 o 
  -9  16   3       48.33       60.83     17.05 o 
  -8  16   3       29.21       27.01     14.94 o 
  -7  16   3        6.64       26.35     11.97 o 
  -6  16   3        0.05       -2.35     10.89 o 
  -5  16   3        5.32       -6.67     10.41 o 
  -4  16   3        6.45       -4.23      8.09 o 
  -3  16   3       10.28        5.47      8.14 o 
  -2  16   3        5.78        3.96      7.13 o 
  -1  16   3      266.53      277.90     28.01 o 
   0  16   3      356.06      421.78     33.69 o 
   1  16   3      237.72      275.86     26.77 o 
   2  16   3       11.56       13.46      8.44 o 
   3  16   3       35.15       20.35      6.65 o 
   4  16   3        4.11       30.42     17.29 o 
   5  16   3        7.15        2.21     10.72 o 
   6  16   3       15.55       -8.91     22.07 o 
   7  16   3       36.09       44.59     16.36 o 
   8  16   3       23.27        4.55     16.80 o 
   9  16   3       21.37       16.62     36.21 o 
  10  16   3      124.10      158.37     60.45 o 
  11  16   3       31.34       58.18     45.95 o 
 -11  17   3        0.02       25.74     18.75 o 
 -10  17   3        2.32       -3.56     25.54 o 
  -9  17   3       90.41       85.31     23.50 o 
  -8  17   3      100.86       83.19     21.55 o 
  -7  17   3       68.50       78.58     22.15 o 
  -6  17   3        7.59       -1.41     16.66 o 
  -5  17   3       28.72       26.50     14.41 o 
  -4  17   3        1.14       11.96     10.67 o 
  -3  17   3        1.83       -2.88      8.67 o 
  -2  17   3      104.57      110.21     18.46 o 
  -1  17   3      818.94      799.38     48.43 o 
   0  17   3        3.84        6.72      8.58 o 
   1  17   3      542.69      627.64     42.37 o 
   2  17   3       46.54       69.42     18.66 o 
   3  17   3       40.64       19.12     12.03 o 
   4  17   3      229.34      225.57     43.42 o 
   5  17   3       37.76       44.62     19.03 o 
   6  17   3        1.87       23.85     16.99 o 
   7  17   3       52.66       56.49     25.06 o 
   8  17   3       19.21       47.60     25.55 o 
   9  17   3      213.52      197.06     87.55 o 
  10  17   3       19.40       19.61     25.77 o 
 -10  18   3        7.59        7.39     14.67 o 
  -9  18   3        9.67       20.88     17.45 o 
  -8  18   3       82.67       70.14     20.30 o 
  -7  18   3       39.79       55.72     20.76 o 
  -6  18   3       93.52       82.86     20.77 o 
  -5  18   3        2.21        2.26      9.98 o 
  -4  18   3        0.00       -9.73     10.37 o 
  -3  18   3       14.45       20.17     13.74 o 
  -2  18   3       29.82       41.60     11.77 o 
  -1  18   3        1.51        0.58      9.19 o 
   0  18   3       85.18       55.92     14.59 o 
   1  18   3       46.76       43.35     13.36 o 
   2  18   3        1.67       10.96     12.66 o 
   3  18   3       65.78       67.12     20.19 o 
   4  18   3        1.48       29.23     16.18 o 
   5  18   3       25.58       -9.82     43.06 o 
   6  18   3        0.08       34.21     26.00 o 
   7  18   3        3.27        6.40     16.80 o 
   8  18   3        8.86       20.50     19.29 o 
   9  18   3       26.22       16.75     17.15 o 
  -8  19   3        4.27      -27.32     18.59 o 
  -7  19   3       41.15       39.09     43.59 o 
  -6  19   3       16.48        2.87      9.18 o 
  -5  19   3        4.84       13.33      9.33 o 
  -4  19   3        7.24        6.12     19.74 o 
  -3  19   3        2.42       11.74      9.58 o 
  -2  19   3      220.48      285.81     47.29 o 
  -1  19   3        0.91       -7.29     21.03 o 
   0  19   3      116.83       68.41     19.44 o 
   1  19   3       44.16       81.42     21.31 o 
   2  19   3        1.06      -13.57     19.75 o 
   3  19   3       60.39       26.62     15.75 o 
   4  19   3        1.29       17.59     17.61 o 
   5  19   3       67.35       95.90     31.12 o 
   6  19   3       49.59       50.49     37.35 o 
   7  19   3       69.05       31.59     13.06 o 
  -6  20   3       97.95      158.76     59.04 o 
  -5  20   3       35.23       67.66     36.52 o 
  -4  20   3        2.61       -8.31     12.67 o 
  -3  20   3       14.62       -6.52     20.94 o 
  -2  20   3      140.30      173.52     45.89 o 
  -1  20   3       37.59       36.44     47.76 o 
   0  20   3        3.16        6.87     18.84 o 
   1  20   3      182.50      187.50     31.29 o 
   2  20   3      139.77      132.14     34.72 o 
   3  20   3      180.59      226.93     44.24 o 
   4  20   3      234.29      187.03     42.22 o 
   5  20   3        8.37      -14.64     26.33 o 
 -18   0   4      156.11      249.23     59.14 o 
 -16   0   4      260.29      284.94     56.36 o 
 -14   0   4       11.98        4.53     21.74 o 
 -12   0   4        3.22       62.65     17.98 o 
 -10   0   4     1775.33     1181.67   1030.99 o 
  -8   0   4      105.54       86.38     14.11 o 
  -6   0   4     6176.24     6012.95     95.31 o 
  -4   0   4      818.52     1212.72     45.99 o 
  -2   0   4      305.97      478.88     21.02 o 
   0   0   4      205.65      248.79     11.97 o 
   2   0   4     5511.46     7017.49     89.28 o 
   4   0   4    10941.14    10619.86    131.04 o 
   6   0   4        4.21       12.79      9.88 o 
   8   0   4        0.03        3.28     10.21 o 
  10   0   4      538.77      571.32     42.80 o 
  12   0   4      542.12      484.63     36.25 o 
  14   0   4       93.43       82.98     25.95 o 
  16   0   4       17.88       47.00     21.13 o 
 -19   1   4        0.81      -26.85     23.51 o 
 -18   1   4        0.10       21.63     16.43 o 
 -17   1   4      155.01      159.75     24.76 o 
 -16   1   4      163.28      143.82     22.23 o 
 -15   1   4       21.66        8.94     10.48 o 
 -14   1   4      106.48       52.16     26.04 o 
 -13   1   4       75.52       82.26     15.65 o 
 -12   1   4       15.61       11.70      6.11 o 
 -11   1   4       62.75       46.40     18.08 o 
 -10   1   4     1093.53     1098.81     35.59 o 
  -9   1   4     1176.60     1386.09     45.56 o 
  -8   1   4      947.16     1058.81     29.35 o 
  -7   1   4      131.52      106.84     39.66 o 
  -6   1   4      660.90      690.14     22.71 o 
  -5   1   4       99.31       51.53      6.12 o 
  -4   1   4     1947.86     1955.01     30.79 o 
  -3   1   4     4242.77     3965.44     45.93 o 
  -2   1   4    11488.37    11113.87     75.84 o 
  -1   1   4     1313.44     2143.28     27.51 o 
   0   1   4     8119.79     7648.50     52.20 o 
   1   1   4     5718.69     5567.24     42.87 o 
   2   1   4     8702.84     7938.48     58.18 o 
   3   1   4      137.60      271.95     13.23 o 
   4   1   4      990.54     1111.00     29.53 o 
   5   1   4      129.26      179.10     12.98 o 
   6   1   4       20.51       15.75      7.84 o 
   7   1   4     1544.55     1696.99     36.30 o 
   8   1   4      418.19      426.32     21.27 o 
   9   1   4      462.76      365.05     19.85 o 
  10   1   4        0.07        2.68      3.77 o 
  11   1   4      529.20      547.58     30.79 o 
  12   1   4       13.18       14.06     11.01 o 
  13   1   4      114.57       65.04     23.56 o 
  14   1   4        5.48       -1.46      7.36 o 
  15   1   4       99.87      130.36     23.42 o 
  16   1   4       31.08       60.46     16.08 o 
  17   1   4      251.35      288.51     35.61 o 
 -18   2   4       13.44       -6.35     12.04 o 
 -17   2   4       47.00       25.37     12.20 o 
 -16   2   4       35.34       51.68     24.69 o 
 -15   2   4        3.17        4.73     11.48 o 
 -14   2   4       34.76       45.39     11.91 o 
 -13   2   4      421.88      275.83     46.79 o 
 -12   2   4       21.17       20.02      5.20 o 
 -11   2   4        6.36        6.30      4.10 o 
 -10   2   4       24.46       14.48      5.24 o 
  -9   2   4      474.97      492.98     27.87 o 
  -8   2   4      249.64      184.63     36.07 o 
  -7   2   4     1347.77     1429.07     33.24 o 
  -6   2   4       21.56       25.65      5.08 o 
  -5   2   4      118.74      187.41      9.83 o 
  -4   2   4      157.58      147.39      9.68 o 
  -3   2   4     1979.22     2251.69     35.09 o 
  -2   2   4      347.01      309.96     13.56 o 
  -1   2   4     9957.58    10016.81     66.41 o 
   0   2   4      409.18      416.69     12.37 o 
   1   2   4     1151.88     1675.42     24.10 o 
   2   2   4     9330.46     7778.80     55.92 o 
   3   2   4     9299.71     9731.04     78.53 o 
   4   2   4     4552.85     4695.37     60.47 o 
   5   2   4        1.08       -0.78      3.77 o 
   6   2   4      504.87      533.62     23.45 o 
   7   2   4       68.41       53.40     16.84 o 
   8   2   4       24.32       48.19      6.37 o 
   9   2   4     2087.18     2036.12     48.37 o 
  10   2   4      189.81      199.23     15.59 o 
  11   2   4       21.91       13.29      4.88 o 
  12   2   4        0.14       -0.93      6.69 o 
  13   2   4      146.35      146.71     21.65 o 
  14   2   4      191.31      179.53     26.06 o 
  15   2   4        8.48        7.54      7.86 o 
  16   2   4        0.01       -9.85     15.71 o 
  17   2   4       12.80       22.88     18.91 o 
 -19   3   4       13.17       -2.60     12.06 o 
 -18   3   4      114.05      109.74     37.90 o 
 -17   3   4        1.01       -7.47     13.03 o 
 -16   3   4       33.06       27.87     14.50 o 
 -15   3   4      174.22      147.04     21.85 o 
 -14   3   4      303.74      258.66     32.51 o 
 -13   3   4       86.96       67.94     12.47 o 
 -12   3   4        6.34       12.00      4.62 o 
 -11   3   4      119.07      109.81     10.85 o 
 -10   3   4       59.19       46.56     18.01 o 
  -9   3   4       22.78       31.79      5.61 o 
  -8   3   4       82.66       54.57      6.30 o 
  -7   3   4      246.32      202.77     44.36 o 
  -6   3   4        0.31       -0.96      2.32 o 
  -5   3   4     4647.12     4307.45     51.41 o 
  -4   3   4      532.41      423.75     14.47 o 
  -3   3   4        9.45        6.91      4.10 o 
  -2   3   4        3.77       45.83      5.57 o 
  -1   3   4      297.93      455.11     15.96 o 
   0   3   4      853.02      793.09     20.11 o 
   1   3   4      365.94      431.32     16.77 o 
   2   3   4     7030.35     6611.80     72.69 o 
   3   3   4      117.76      113.00      8.90 o 
   4   3   4      442.68      586.37     20.24 o 
   5   3   4       77.18       35.90      7.45 o 
   6   3   4      339.49      393.58     21.58 o 
   7   3   4      121.35       46.65     23.54 o 
   8   3   4      597.19      520.79     25.95 o 
   9   3   4      424.36      395.18     26.17 o 
  10   3   4       66.23      112.41     23.59 o 
  11   3   4       95.05       75.73     15.85 o 
  12   3   4      558.82      612.40     42.13 o 
  13   3   4      262.05      277.75     30.02 o 
  14   3   4        4.22        5.40      8.21 o 
  15   3   4       46.60       19.02     10.89 o 
  16   3   4       47.85       50.59     15.49 o 
  17   3   4      124.22       55.78     30.28 o 
 -19   4   4       87.32       58.18     33.13 o 
 -18   4   4       45.84       33.14     23.69 o 
 -17   4   4       47.13       -3.93     24.96 o 
 -16   4   4       69.78       79.11     23.53 o 
 -15   4   4       54.45       49.78     16.84 o 
 -14   4   4      107.80      119.78     21.67 o 
 -13   4   4        2.71       10.13      5.50 o 
 -12   4   4      127.23       68.37      9.08 o 
 -11   4   4      352.24      408.42     21.45 o 
 -10   4   4     2035.04     1958.12     41.18 o 
  -9   4   4      958.10     1042.70     27.91 o 
  -8   4   4      946.21     1049.63     25.88 o 
  -7   4   4        1.86        7.07      3.54 o 
  -6   4   4       59.30       38.64      6.46 o 
  -5   4   4       33.49        5.11      1.94 o 
  -4   4   4      293.94      292.27     12.84 o 
  -3   4   4     3654.93     3995.04     56.66 o 
  -2   4   4     2110.60     2458.87     46.56 o 
  -1   4   4     1575.29     1323.24     36.05 o 
   0   4   4     6659.35     6641.14     58.53 o 
   1   4   4       14.22        3.08      3.34 o 
   2   4   4      797.23      925.54     31.64 o 
   3   4   4        0.38       52.94      6.63 o 
   4   4   4     1690.74     2352.99     41.08 o 
   5   4   4        7.92        2.42      3.04 o 
   6   4   4        3.99        8.54      3.90 o 
   7   4   4     1124.24     1116.84     43.58 o 
   8   4   4       37.34       55.72     11.79 o 
   9   4   4        6.19        5.30      7.71 o 
  10   4   4       32.66       28.16     10.14 o 
  11   4   4      103.57       69.27     14.89 o 
  12   4   4       36.31       29.63     12.45 o 
  13   4   4     1555.85     1812.50     78.62 o 
  14   4   4       12.69       10.91     13.51 o 
  15   4   4      344.86      421.71     38.94 o 
  16   4   4       21.65       28.20     10.82 o 
  17   4   4        6.04       -5.80     14.16 o 
 -18   5   4        0.52      -26.87     29.84 o 
 -17   5   4        0.32      -35.80     26.11 o 
 -16   5   4        0.20      -12.89     15.84 o 
 -15   5   4       30.68        4.93     15.19 o 
 -14   5   4      152.86      100.30     17.02 o 
 -13   5   4      461.24      453.55     23.23 o 
 -12   5   4      570.93      502.67     26.11 o 
 -11   5   4      719.61      748.51     33.99 o 
 -10   5   4      663.92      578.88     19.32 o 
  -9   5   4      378.51      453.25     27.10 o 
  -8   5   4     1222.15     1287.33     48.54 o 
  -7   5   4       91.75       88.88     13.08 o 
  -6   5   4      108.81       79.61     10.56 o 
  -5   5   4      333.72      285.46     10.63 o 
  -4   5   4       69.62      156.16     10.51 o 
  -3   5   4     1439.24     1796.60     38.47 o 
  -2   5   4       33.82       48.45      7.12 o 
  -1   5   4      358.93      315.61     18.54 o 
   0   5   4        8.50       10.05      3.22 o 
   1   5   4      135.51      231.39     14.89 o 
   2   5   4      199.19      346.13     18.36 o 
   3   5   4        2.75       21.70      5.14 o 
   4   5   4      293.27      319.57     12.77 o 
   5   5   4     6051.90     5865.84    144.07 o 
   6   5   4     1179.13     1123.88     34.72 o 
   7   5   4       23.80       -0.07      7.15 o 
   8   5   4      354.38      285.14     27.38 o 
   9   5   4       18.48       20.74      6.45 o 
  10   5   4      491.76      451.27     37.35 o 
  11   5   4     2338.76     2405.61    176.39 o 
  12   5   4       10.25       -7.54      8.02 o 
  13   5   4       79.88       94.50     17.56 o 
  14   5   4      100.50       72.73     16.45 o 
  15   5   4       12.97       24.26     12.25 o 
  16   5   4        1.42       -3.00     13.19 o 
  17   5   4       17.78       23.94     87.25 o 
 -18   6   4       10.88       -4.70     25.26 o 
 -17   6   4       95.22       96.71     41.74 o 
 -16   6   4        4.26      -45.93     30.62 o 
 -15   6   4       40.19       40.97     14.94 o 
 -14   6   4        2.33       20.23     16.46 o 
 -13   6   4       36.59        4.81     25.87 o 
 -12   6   4      518.67      362.89    137.36 o 
 -11   6   4      928.30     1171.44     57.79 o 
 -10   6   4      361.92      320.02     33.22 o 
  -9   6   4      433.26      393.16     30.79 o 
  -8   6   4     1431.05     1602.30     59.67 o 
  -7   6   4     1903.97     1918.83     53.08 o 
  -6   6   4      241.34      222.39     17.66 o 
  -5   6   4     8407.19     9467.56    112.16 o 
  -4   6   4      100.99       57.88      7.15 o 
  -3   6   4       55.00      120.47     10.05 o 
  -2   6   4     3491.35     3994.83     60.89 o 
  -1   6   4      885.69      722.87     22.83 o 
   0   6   4      407.14      421.15     18.46 o 
   1   6   4      560.37      753.67     25.55 o 
   2   6   4      684.80      762.85     28.31 o 
   3   6   4      430.38      344.58     18.79 o 
   4   6   4      577.07      596.08     30.60 o 
   5   6   4      796.99      707.74     25.83 o 
   6   6   4      899.79      876.94     26.45 o 
   7   6   4       15.34        5.68      6.54 o 
   8   6   4      797.30      867.13     47.71 o 
   9   6   4       91.87       89.67     14.59 o 
  10   6   4      242.83      234.32     28.19 o 
  11   6   4      199.05      200.95     27.59 o 
  12   6   4      205.50      209.39     30.28 o 
  13   6   4      126.47      176.53     28.97 o 
  14   6   4      212.60      223.29     27.93 o 
  15   6   4        3.45       -2.51     10.07 o 
  16   6   4       77.70      110.93     27.58 o 
  17   6   4       20.66       10.72     19.19 o 
 -18   7   4       26.21       30.96     28.32 o 
 -17   7   4        7.08       -4.69     16.04 o 
 -16   7   4        1.33      -36.00     27.07 o 
 -15   7   4        0.49       -9.22     15.92 o 
 -14   7   4       60.68       43.36     25.28 o 
 -13   7   4      201.82      108.06     39.01 o 
 -12   7   4     1136.46     1295.89    108.60 o 
 -11   7   4      293.56      336.42     43.16 o 
 -10   7   4      839.06      941.48     70.22 o 
  -9   7   4      229.90      256.24     29.20 o 
  -8   7   4     1891.26     2193.58     64.29 o 
  -7   7   4      723.07      654.13     31.66 o 
  -6   7   4        7.90       49.41      9.31 o 
  -5   7   4        4.82       16.83      4.89 o 
  -4   7   4      198.38      379.86     16.72 o 
  -3   7   4      330.32      313.59     18.13 o 
  -2   7   4     2767.59     2674.92     44.05 o 
  -1   7   4      528.18      452.88     18.17 o 
   0   7   4      426.46      321.68     14.68 o 
   1   7   4      174.36      174.68     14.71 o 
   2   7   4        6.98       25.28      5.69 o 
   3   7   4      394.32      385.56     20.75 o 
   4   7   4      586.91      448.52     23.36 o 
   5   7   4      135.92      154.25     11.14 o 
   6   7   4     2723.61     3071.94     54.55 o 
   7   7   4      461.56      458.00     21.06 o 
   8   7   4      508.25      436.06     55.90 o 
   9   7   4      788.13      756.08     40.02 o 
  10   7   4      161.98      144.45     23.83 o 
  11   7   4      138.68      141.95     23.72 o 
  12   7   4       39.64       22.46     14.51 o 
  13   7   4       57.68       70.77     18.26 o 
  14   7   4       18.66        8.70     11.48 o 
  15   7   4        7.40       11.49     12.54 o 
  16   7   4      252.20      345.18     60.50 o 
 -18   8   4        6.26        5.99     21.21 o 
 -17   8   4        0.40       -6.83     17.03 o 
 -16   8   4        1.32      -50.31     33.54 o 
 -15   8   4       27.79       55.71     32.89 o 
 -14   8   4        3.23       16.89     19.21 o 
 -13   8   4        0.08       15.92     20.88 o 
 -12   8   4       37.14       23.27     12.13 o 
 -11   8   4     1564.39     1701.43     99.53 o 
 -10   8   4        1.46       11.05     17.64 o 
  -9   8   4      673.22      698.21     49.43 o 
  -8   8   4       71.70       73.75     11.81 o 
  -7   8   4        2.99        1.62      4.74 o 
  -6   8   4       28.04       21.23      6.10 o 
  -5   8   4      895.85      984.87     48.88 o 
  -4   8   4      168.73      149.27     10.69 o 
  -3   8   4      436.39      492.14     19.47 o 
  -2   8   4     1191.14      974.95     28.02 o 
  -1   8   4     3590.62     3571.10     53.31 o 
   0   8   4       41.56       76.54      7.89 o 
   1   8   4        5.03        1.24      2.59 o 
   2   8   4       46.92       44.61      8.57 o 
   3   8   4      297.74      228.34     16.74 o 
   4   8   4      163.32      105.93     11.57 o 
   5   8   4     1711.21     1541.40     36.59 o 
   6   8   4      540.24      525.67     26.60 o 
   7   8   4      731.00      676.92     27.40 o 
   8   8   4      350.46      305.36     17.27 o 
   9   8   4        0.02       -3.43      5.23 o 
  10   8   4        7.94        5.43      5.10 o 
  11   8   4      484.44      471.52     49.05 o 
  12   8   4      201.40      223.48     41.89 o 
  13   8   4       52.66       42.95     56.15 o 
  14   8   4      402.87      500.99     70.78 o 
  15   8   4       66.32       76.44     28.96 o 
  16   8   4       41.79       14.43     18.31 o 
 -17   9   4        0.60       26.97     27.23 o 
 -16   9   4        6.91       12.05     16.57 o 
 -15   9   4      316.85      494.24     77.59 o 
 -14   9   4       44.74       72.32     36.58 o 
 -13   9   4       18.07       69.04     34.75 o 
 -12   9   4        7.14       46.20     32.22 o 
 -11   9   4       47.68       50.33     16.69 o 
 -10   9   4       28.08       27.68     13.93 o 
  -9   9   4     2422.26     2638.82    145.37 o 
  -8   9   4        0.73        2.53      5.47 o 
  -7   9   4       57.10       77.50     10.78 o 
  -6   9   4       76.90       71.61     11.14 o 
  -5   9   4      243.77      245.73     12.55 o 
  -4   9   4      384.68      377.94     17.16 o 
  -3   9   4     2408.72     2267.49     44.05 o 
  -2   9   4      559.44      482.07     20.76 o 
  -1   9   4     1591.12     1610.67     66.99 o 
   0   9   4      435.20      453.69     19.70 o 
   1   9   4      114.13       84.79      8.46 o 
   2   9   4        0.97        0.90      2.12 o 
   3   9   4       48.80       66.22      9.02 o 
   4   9   4      264.56      247.26     16.43 o 
   5   9   4        1.00        1.17      4.88 o 
   6   9   4       48.81       31.63      9.68 o 
   7   9   4      100.97       61.26     15.45 o 
   8   9   4       27.90       26.06      5.52 o 
   9   9   4      163.22      164.88     13.51 o 
  10   9   4      293.11      231.20     23.29 o 
  11   9   4      472.97      530.34    137.55 o 
  12   9   4       13.19      -14.11     15.90 o 
  13   9   4        0.00      -25.04     49.01 o 
  14   9   4        4.42       21.40     17.09 o 
  15   9   4       45.00       78.18     29.71 o 
 -17  10   4        5.94       24.91     25.94 o 
 -16  10   4       10.45       23.95     20.23 o 
 -15  10   4      102.57      137.61     38.59 o 
 -14  10   4       71.73       45.95     16.78 o 
 -13  10   4        1.42        9.66     13.27 o 
 -12  10   4        4.97        2.07     10.18 o 
 -11  10   4      296.03      275.34     76.91 o 
 -10  10   4        2.05        9.80     10.89 o 
  -9  10   4      803.52      809.00     48.97 o 
  -8  10   4      558.79      613.95     30.90 o 
  -7  10   4       11.02        4.84      4.85 o 
  -6  10   4      232.08      184.23     18.24 o 
  -5  10   4        3.94        1.91      3.10 o 
  -4  10   4     1511.32     1643.10     37.74 o 
  -3  10   4        0.04        3.96      3.12 o 
  -2  10   4      382.83      475.31     21.67 o 
  -1  10   4      719.38      639.01     25.06 o 
   0  10   4      597.37      617.04     24.81 o 
   1  10   4      417.83      441.51     20.25 o 
   2  10   4       25.63       16.06      4.17 o 
   3  10   4      463.06      354.97     25.39 o 
   4  10   4       72.40      119.48     12.76 o 
   5  10   4       40.35       17.51      5.31 o 
   6  10   4        0.33       -0.24      4.91 o 
   7  10   4        2.14        8.41      4.53 o 
   8  10   4       58.55       42.57      6.36 o 
   9  10   4       36.32       28.44      7.10 o 
  10  10   4        2.08       13.78      8.70 o 
  11  10   4      272.04      347.07     54.79 o 
  12  10   4      174.92      302.75     60.07 o 
  13  10   4      206.50      179.91     43.50 o 
  14  10   4        1.77        3.31     16.95 o 
  15  10   4        0.09      -18.52     25.39 o 
 -16  11   4       29.77       15.83     17.23 o 
 -15  11   4      209.76      278.19     54.88 o 
 -14  11   4      150.81      234.13     36.60 o 
 -13  11   4       19.74        5.36     11.92 o 
 -12  11   4       45.90       63.40     25.41 o 
 -11  11   4      123.46      107.46     23.87 o 
 -10  11   4      252.62      223.25     31.13 o 
  -9  11   4      343.29      356.31     26.76 o 
  -8  11   4      105.64       75.60     20.92 o 
  -7  11   4       26.25       34.91      7.68 o 
  -6  11   4        0.32        8.23      6.02 o 
  -5  11   4      304.95      270.01     15.42 o 
  -4  11   4       10.05       12.62      4.52 o 
  -3  11   4        6.11       -3.22      3.64 o 
  -2  11   4      475.35      478.83     22.63 o 
  -1  11   4     1170.50     1016.83     33.14 o 
   0  11   4      214.70      225.40     15.75 o 
   1  11   4       59.23       69.04      8.83 o 
   2  11   4      825.73      777.84     28.79 o 
   3  11   4      350.67      272.52     17.00 o 
   4  11   4        0.00       -0.45      4.80 o 
   5  11   4        0.48        6.46      2.40 o 
   6  11   4      983.18      896.20     62.74 o 
   7  11   4       14.53        9.75      5.97 o 
   8  11   4       57.49       47.39      6.84 o 
   9  11   4      245.15      202.56     18.47 o 
  10  11   4       53.64       53.18     13.22 o 
  11  11   4      359.13      344.03     57.27 o 
  12  11   4       71.57       60.85     28.74 o 
  13  11   4       10.11        8.58     26.22 o 
  14  11   4       17.73      -12.49     36.51 o 
 -15  12   4      181.33      207.22     35.48 o 
 -14  12   4       10.11       15.57     14.62 o 
 -13  12   4        4.66       -1.68      9.68 o 
 -12  12   4        3.71       10.90     13.27 o 
 -11  12   4       62.05       80.13     21.88 o 
 -10  12   4      129.10      132.38     24.72 o 
  -9  12   4       44.57       30.33      8.68 o 
  -8  12   4       13.81       19.00      7.68 o 
  -7  12   4      294.91      245.81     24.38 o 
  -6  12   4       14.65       16.10      6.04 o 
  -5  12   4       24.12       17.47      5.47 o 
  -4  12   4      427.15      451.18     23.02 o 
  -3  12   4      270.16      299.88     19.56 o 
  -2  12   4        1.82        2.23      5.26 o 
  -1  12   4      102.36       73.73      9.72 o 
   0  12   4      107.76      119.81     12.71 o 
   1  12   4      395.91      365.93     21.66 o 
   2  12   4     1737.88     1657.79     44.54 o 
   3  12   4       28.47       13.59      4.66 o 
   4  12   4      124.49      148.19     16.76 o 
   5  12   4      774.30      704.15     32.61 o 
   6  12   4       97.14      118.78     21.33 o 
   7  12   4      977.11      946.37     93.51 o 
   8  12   4        0.51       38.01      9.85 o 
   9  12   4        0.47       -3.53      9.81 o 
  10  12   4        2.23       -6.35     15.46 o 
  11  12   4        0.10       -4.92     27.94 o 
  12  12   4       42.49       29.75     59.50 o 
  13  12   4        0.36      -14.11     15.40 o 
 -15  13   4      363.80      598.50    120.01 o 
 -14  13   4      151.08      236.20     39.43 o 
 -13  13   4       91.98       69.29     36.93 o 
 -12  13   4        1.34        4.23     14.16 o 
 -11  13   4       85.51      113.73     25.49 o 
 -10  13   4        1.64        7.01     11.68 o 
  -9  13   4      106.12      108.06     20.05 o 
  -8  13   4       46.29       28.18      7.90 o 
  -7  13   4      370.20      410.50     32.85 o 
  -6  13   4       30.53       19.20      4.13 o 
  -5  13   4      229.92      199.17     15.87 o 
  -4  13   4       17.30        4.23      5.07 o 
  -3  13   4      325.27      293.61     21.55 o 
  -2  13   4      372.04      391.14     25.51 o 
  -1  13   4     1165.83     1251.54     45.59 o 
   0  13   4       21.50       48.37      8.81 o 
   1  13   4       91.71       66.72     10.23 o 
   2  13   4     1010.00     1096.16     48.43 o 
   3  13   4      136.20      130.80     15.20 o 
   4  13   4        3.98        0.46      7.15 o 
   5  13   4      129.96      161.58     17.97 o 
   6  13   4       18.14       -4.83      9.05 o 
   7  13   4        1.90        4.27     10.83 o 
   8  13   4       50.52       47.35     34.53 o 
   9  13   4      166.28      169.07     27.04 o 
  10  13   4       30.20       26.62     13.95 o 
  11  13   4       39.18       25.87     17.35 o 
  12  13   4      112.56      179.69     43.65 o 
  13  13   4      167.04      147.94     57.86 o 
 -14  14   4      261.97      324.52     54.18 o 
 -13  14   4        0.00      -14.14     18.56 o 
 -12  14   4       22.79       31.65     15.21 o 
 -11  14   4        5.45        2.86     12.24 o 
 -10  14   4        6.23       24.61     15.97 o 
  -9  14   4        2.74        2.09      7.96 o 
  -8  14   4      112.03       72.05     16.18 o 
  -7  14   4       30.54       21.19     14.16 o 
  -6  14   4        3.68       10.90      5.88 o 
  -5  14   4      483.66      479.14     25.80 o 
  -4  14   4        7.35        5.83      5.75 o 
  -3  14   4       67.53       65.97     10.86 o 
  -2  14   4        4.33        3.76      5.85 o 
  -1  14   4      280.69      279.84     22.29 o 
   0  14   4       36.55       38.39      8.65 o 
   1  14   4      524.06      621.50     36.75 o 
   2  14   4        1.71        7.48      8.06 o 
   3  14   4      546.88      505.06     27.71 o 
   4  14   4      681.18      636.83     37.60 o 
   5  14   4        0.42       -5.49      6.87 o 
   6  14   4       84.24       78.77     27.91 o 
   7  14   4       55.34       74.94     25.09 o 
   8  14   4      258.04      351.87     54.92 o 
   9  14   4       27.98        1.56     23.34 o 
  10  14   4       27.00       27.42     18.70 o 
  11  14   4       64.95       95.47     62.59 o 
  12  14   4      109.62      151.38     42.13 o 
 -13  15   4        1.72        6.00     32.50 o 
 -12  15   4       26.11       42.48     13.99 o 
 -11  15   4       27.42       51.12     19.92 o 
 -10  15   4        1.51       16.88     15.56 o 
  -9  15   4        0.48       -3.12     10.83 o 
  -8  15   4        8.78       10.59     10.65 o 
  -7  15   4        0.23       12.19     13.67 o 
  -6  15   4       24.30        3.58     13.00 o 
  -5  15   4      171.79      186.25     20.54 o 
  -4  15   4       51.10       64.98     13.96 o 
  -3  15   4        8.71        9.36      6.21 o 
  -2  15   4        7.86       14.97      5.52 o 
  -1  15   4       45.05       23.37     11.43 o 
   0  15   4      314.08      293.95     27.20 o 
   1  15   4      137.43      147.97     18.45 o 
   2  15   4      191.93      233.15     32.76 o 
   3  15   4        5.88        3.91      5.67 o 
   4  15   4      194.24      185.40     62.56 o 
   5  15   4       34.63       33.67     17.25 o 
   6  15   4        0.23      -12.32     14.67 o 
   7  15   4       63.33       57.27     24.93 o 
   8  15   4       21.13       -4.66     14.10 o 
   9  15   4       42.31       24.90     18.21 o 
  10  15   4       83.84      109.15     37.00 o 
  11  15   4       83.55       58.65     25.09 o 
 -12  16   4      134.36      192.28     42.71 o 
 -11  16   4       56.76       93.81     24.82 o 
 -10  16   4       25.77        5.76      8.71 o 
  -9  16   4       13.36       -0.37     10.66 o 
  -8  16   4        1.44        9.23     10.81 o 
  -7  16   4       18.73       16.05     11.46 o 
  -6  16   4        6.45        4.25     10.53 o 
  -5  16   4        4.74        1.08     10.60 o 
  -4  16   4      214.76      248.05     31.36 o 
  -3  16   4      222.39      253.90     26.24 o 
  -2  16   4        0.04       -8.65     11.49 o 
  -1  16   4      100.87      139.44     20.01 o 
   0  16   4        0.79       45.61     10.90 o 
   1  16   4       55.29       40.25     10.59 o 
   2  16   4       72.39       68.81     13.01 o 
   3  16   4      272.59      333.31     38.03 o 
   4  16   4       12.57        3.97     15.44 o 
   5  16   4        3.44       -8.84     46.33 o 
   6  16   4        9.36       53.75     23.87 o 
   7  16   4       52.15       86.41     31.76 o 
   8  16   4       13.73       26.47     24.05 o 
   9  16   4      127.81      231.06     47.48 o 
  10  16   4        0.59      -22.65     24.57 o 
 -11  17   4       90.57      131.24     35.53 o 
 -10  17   4        1.73       -6.46     11.40 o 
  -9  17   4        0.14        8.89     22.45 o 
  -8  17   4       33.41       44.68     15.76 o 
  -7  17   4        4.93        2.85     10.81 o 
  -6  17   4      104.30      106.25     24.47 o 
  -5  17   4       54.91       27.97     15.32 o 
  -4  17   4       14.54       31.38     14.22 o 
  -3  17   4       17.09       11.27     10.46 o 
  -2  17   4       89.37      112.65     18.99 o 
  -1  17   4      189.10      185.23     23.53 o 
   0  17   4      170.20      191.72     23.96 o 
   1  17   4        0.30       -7.00      8.36 o 
   2  17   4        3.29       -4.39     12.51 o 
   3  17   4       16.39       10.88     11.78 o 
   4  17   4       12.94       67.81     24.65 o 
   5  17   4       69.40       22.84     14.56 o 
   6  17   4        8.93      -14.94     20.50 o 
   7  17   4        2.58        0.54     12.50 o 
   8  17   4       32.33       31.01     34.90 o 
   9  17   4       12.65       12.04     28.59 o 
 -10  18   4        7.92       31.47     20.72 o 
  -9  18   4       25.42       24.16     17.26 o 
  -8  18   4        0.09        3.11     16.67 o 
  -7  18   4       12.42      -17.94     22.24 o 
  -6  18   4       27.63       16.72     15.04 o 
  -5  18   4        0.45      -14.39     11.34 o 
  -4  18   4      221.02      197.53     30.32 o 
  -3  18   4        9.68        1.10     11.66 o 
  -2  18   4      115.74       88.10     23.43 o 
  -1  18   4      171.34      191.62     28.96 o 
   0  18   4       43.99       26.54     23.45 o 
   1  18   4       64.13       73.24     19.24 o 
   2  18   4        3.09       -3.21     15.66 o 
   3  18   4      195.33      134.72     32.31 o 
   4  18   4       99.17       88.56     28.92 o 
   5  18   4      226.70      279.46     49.46 o 
   6  18   4       52.70       58.57     29.58 o 
   7  18   4        8.98       -7.64     15.59 o 
   8  18   4       15.49       18.48     19.05 o 
  -8  19   4       11.22       75.63     39.90 o 
  -7  19   4      100.68      143.49     29.26 o 
  -6  19   4        9.24       -1.29     11.18 o 
  -5  19   4       12.64       16.49     14.98 o 
  -4  19   4       50.69       27.56     15.79 o 
  -3  19   4       93.36       96.63     29.69 o 
  -2  19   4       54.82       49.99     23.94 o 
  -1  19   4       13.84       31.33     11.90 o 
   0  19   4        7.84        0.41      8.90 o 
   1  19   4        6.23       12.69      9.98 o 
   2  19   4       18.89       -0.06     11.02 o 
   3  19   4        0.10        7.70     12.51 o 
   4  19   4       61.27       55.23     31.39 o 
   5  19   4       47.72       90.91     26.09 o 
   6  19   4       63.55        6.94     36.11 o 
  -5  20   4       30.69       35.94     21.75 o 
  -4  20   4        6.76       19.76     16.01 o 
  -3  20   4      230.15      234.17     45.85 o 
  -2  20   4       65.00       77.75     30.07 o 
  -1  20   4       59.30       70.98     25.60 o 
   0  20   4      167.60      138.93     37.09 o 
   1  20   4       53.05       28.14     16.37 o 
   2  20   4        3.26      -22.25     16.81 o 
   3  20   4        3.87      -14.16     17.33 o 
   4  20   4        0.17       -7.87     26.88 o 
 -17   0   5       17.93       20.80     13.50 o 
 -15   0   5      553.58      727.75     63.93 o 
 -13   0   5      318.24      199.13     32.02 o 
 -11   0   5      273.86      254.78     25.82 o 
  -9   0   5        8.55        8.77      7.08 o 
  -7   0   5        4.57       -1.07      3.68 o 
  -5   0   5     2570.72     2912.82     67.15 o 
  -3   0   5     1028.70     1234.93     33.63 o 
  -1   0   5     4463.82     5153.46     63.12 o 
   1   0   5    12947.77    15552.96    319.55 o 
   3   0   5     1553.32     2044.97     55.18 o 
   5   0   5     1575.04     1522.96     66.64 o 
   7   0   5     1364.09     1550.73     75.24 o 
   9   0   5     1373.76     1530.61     94.02 o 
  11   0   5      471.92      441.13     32.01 o 
  13   0   5        8.34       -0.84     10.86 o 
  15   0   5      448.77      595.01     67.72 o 
  17   0   5      473.70      475.02     65.19 o 
 -19   1   5       14.95       29.30     23.89 o 
 -18   1   5       49.33       40.81     13.54 o 
 -17   1   5       22.18       19.82      8.41 o 
 -16   1   5       45.36       29.16     16.27 o 
 -15   1   5      408.94      401.78     46.97 o 
 -14   1   5     1278.65     1245.09     62.98 o 
 -13   1   5      608.64      512.92     34.18 o 
 -12   1   5       56.14       36.70      9.93 o 
 -11   1   5        0.62        3.16      4.28 o 
 -10   1   5      107.33       86.47      9.80 o 
  -9   1   5        7.84        9.44      3.90 o 
  -8   1   5      541.44      639.21     32.99 o 
  -7   1   5      971.91     1020.47     30.32 o 
  -6   1   5     1497.45     1847.87     42.33 o 
  -5   1   5     3035.39     3049.90     45.59 o 
  -4   1   5        1.58        3.32      2.51 o 
  -3   1   5      648.85      445.45     15.86 o 
  -2   1   5     5261.19     5269.19     53.32 o 
  -1   1   5     2559.45     2768.14     33.07 o 
   0   1   5       73.30      200.85      9.18 o 
   1   1   5     1180.73      911.74     18.21 o 
   2   1   5     6644.13     9271.51     67.05 o 
   3   1   5     6833.08     6904.23     57.69 o 
   4   1   5      419.83      739.97     25.62 o 
   5   1   5       93.50       63.44     27.50 o 
   6   1   5      597.27      813.88     33.04 o 
   7   1   5      909.59      912.61     39.63 o 
   8   1   5      871.44      885.14     26.82 o 
   9   1   5       86.75       92.87      9.16 o 
  10   1   5      253.95      206.42     16.31 o 
  11   1   5      673.41      620.36     29.47 o 
  12   1   5      258.85      214.33     18.41 o 
  13   1   5        6.53        4.25      7.79 o 
  14   1   5       15.38       13.75     10.51 o 
  15   1   5       61.00       80.46     19.29 o 
  16   1   5        1.75       11.07     12.30 o 
  17   1   5        9.15       11.96     10.26 o 
 -19   2   5        0.61       -7.31     16.17 o 
 -18   2   5       90.90       90.51     35.39 o 
 -17   2   5        6.06        9.60      9.90 o 
 -16   2   5       81.91       55.79     18.16 o 
 -15   2   5      173.17      161.53     31.52 o 
 -14   2   5      314.04      379.00     34.16 o 
 -13   2   5      658.00      597.78     47.51 o 
 -12   2   5        3.89       -3.96      4.23 o 
 -11   2   5      175.90      159.05     16.83 o 
 -10   2   5      360.75      380.97     21.28 o 
  -9   2   5      493.32      478.51     32.70 o 
  -8   2   5       90.29       58.63     35.05 o 
  -7   2   5     4276.55     4723.38     75.22 o 
  -6   2   5     1793.76     1891.08     38.90 o 
  -5   2   5     1864.84     1649.15     33.27 o 
  -4   2   5     5336.91     5094.32     55.84 o 
  -3   2   5      525.44      476.39     19.03 o 
  -2   2   5      117.56      174.03     11.41 o 
  -1   2   5     1646.64     1205.58     22.02 o 
   0   2   5     8771.48     8389.02     64.34 o 
   1   2   5    21406.18    22291.76     96.46 o 
   2   2   5       77.79      100.59      6.84 o 
   3   2   5    12834.46    13518.60     91.69 o 
   4   2   5     4828.96     4873.18     71.63 o 
   5   2   5      504.41      586.08     29.10 o 
   6   2   5     1291.54     1348.91     42.06 o 
   7   2   5      105.18       96.00     13.51 o 
   8   2   5       10.90        7.21      5.07 o 
   9   2   5      467.66      365.28     28.91 o 
  10   2   5      126.80      150.33     17.47 o 
  11   2   5       82.02       75.84     15.30 o 
  12   2   5       22.11       35.96     11.43 o 
  13   2   5      323.04      356.06     34.43 o 
  14   2   5        9.80        7.64      8.65 o 
  15   2   5       86.49      134.27     23.72 o 
  16   2   5       78.60       73.73     17.32 o 
  17   2   5      180.31      175.76     28.33 o 
 -19   3   5       32.64       17.99     19.90 o 
 -18   3   5       13.90      -24.53     21.50 o 
 -17   3   5        0.06       -1.26      8.55 o 
 -16   3   5      153.53      178.06     33.15 o 
 -15   3   5      616.23      537.05     40.81 o 
 -14   3   5       30.01       27.78     15.24 o 
 -13   3   5      179.81      120.50     16.46 o 
 -12   3   5      161.75      218.24     19.16 o 
 -11   3   5       33.22       29.84      6.23 o 
 -10   3   5        5.97        9.26      4.49 o 
  -9   3   5     1363.28     1570.99     45.03 o 
  -8   3   5      247.46      262.43     17.62 o 
  -7   3   5     1834.59     1788.80     37.88 o 
  -6   3   5      509.87      445.99     19.87 o 
  -5   3   5      213.90      346.78     16.01 o 
  -4   3   5       95.17      144.02     10.20 o 
  -3   3   5      601.97      445.55     18.80 o 
  -2   3   5        4.53        1.40      2.79 o 
  -1   3   5     1552.75     1670.46     33.69 o 
   0   3   5       38.13       37.33      4.27 o 
   1   3   5     4456.74     4924.13     45.15 o 
   2   3   5      421.54      380.06     11.96 o 
   3   3   5     8387.44     8067.58     76.06 o 
   4   3   5      263.51      113.06     18.89 o 
   5   3   5      240.21       84.74     20.41 o 
   6   3   5      762.37      739.01     34.50 o 
   7   3   5      963.40      984.65     38.38 o 
   8   3   5      713.53      755.45     35.47 o 
   9   3   5       74.79       68.69     13.65 o 
  10   3   5      514.99      490.42     31.16 o 
  11   3   5       48.51       38.70      8.74 o 
  12   3   5        3.01       24.25      9.13 o 
  13   3   5      978.82     1097.00     60.02 o 
  14   3   5      628.04      725.39     51.38 o 
  15   3   5       61.70       68.29     18.93 o 
  16   3   5       71.34       82.81     18.16 o 
  17   3   5      188.89      245.33     38.85 o 
 -19   4   5       25.60        6.25     14.44 o 
 -18   4   5       13.29       -2.13     15.21 o 
 -17   4   5        3.26      -42.69     28.46 o 
 -16   4   5        4.95       -2.29     22.35 o 
 -15   4   5      491.18      534.72     38.46 o 
 -14   4   5        9.65       13.26      7.95 o 
 -13   4   5       16.96       10.04      6.03 o 
 -12   4   5      260.22      258.76     20.72 o 
 -11   4   5      163.07      145.12     11.87 o 
 -10   4   5      500.82      432.26     34.27 o 
  -9   4   5       91.13       66.13     16.78 o 
  -8   4   5     1314.94     1402.70     39.29 o 
  -7   4   5     1955.38     2053.24     43.18 o 
  -6   4   5       43.07       13.30      3.24 o 
  -5   4   5      336.05      487.86     18.26 o 
  -4   4   5       23.05       13.85      6.04 o 
  -3   4   5     3205.63     3279.21     56.97 o 
  -2   4   5     2264.74     2363.40     41.31 o 
  -1   4   5       28.46       20.54      4.10 o 
   0   4   5     4588.11     4849.68     55.34 o 
   1   4   5        8.36        2.73      2.06 o 
   2   4   5      224.42      144.09     11.08 o 
   3   4   5     4067.97     3806.30     79.77 o 
   4   4   5     1183.70     1168.31     29.66 o 
   5   4   5      405.99      438.22     26.08 o 
   6   4   5      805.83      754.90     48.33 o 
   7   4   5     2505.17     2503.07     60.36 o 
   8   4   5      531.63      682.10     32.92 o 
   9   4   5       12.53        4.02      6.78 o 
  10   4   5      166.79      185.19     21.79 o 
  11   4   5      583.72      576.17     35.10 o 
  12   4   5       51.79       64.09     15.69 o 
  13   4   5      465.92      466.64     39.13 o 
  14   4   5       71.29       39.26     10.94 o 
  15   4   5      117.24      174.32     25.56 o 
  16   4   5        0.98      -11.35     12.23 o 
  17   4   5        0.01      -16.94     16.80 o 
 -18   5   5       10.85       34.57     26.52 o 
 -17   5   5      112.65      319.88     71.57 o 
 -16   5   5        6.70       -7.78     28.84 o 
 -15   5   5       16.43        5.64     15.63 o 
 -14   5   5      157.08      137.51     19.07 o 
 -13   5   5      159.49      149.40     14.24 o 
 -12   5   5      448.53      481.01     26.41 o 
 -11   5   5      446.62      543.28     27.93 o 
 -10   5   5      873.06      811.70     30.63 o 
  -9   5   5     1588.04     1549.66     37.81 o 
  -8   5   5       58.44       70.20      6.10 o 
  -7   5   5       45.52       70.93      9.08 o 
  -6   5   5      799.73      944.02     22.76 o 
  -5   5   5     4411.52     4430.45     53.49 o 
  -4   5   5     3482.33     3823.10     62.06 o 
  -3   5   5     3045.49     3694.72     69.05 o 
  -2   5   5     2462.59     2491.84     53.82 o 
  -1   5   5       83.44       39.18      5.42 o 
   0   5   5      424.53      405.56     15.26 o 
   1   5   5        8.02        0.79      3.30 o 
   2   5   5      349.48      450.04     22.41 o 
   3   5   5      127.50      195.50     18.06 o 
   4   5   5      527.28      541.88     55.68 o 
   5   5   5      622.00      663.62     25.93 o 
   6   5   5     3082.37     3246.38     65.38 o 
   7   5   5      103.18      126.13     12.35 o 
   8   5   5      146.72      147.10     14.57 o 
   9   5   5      128.52      130.70     14.32 o 
  10   5   5       40.62       23.37     12.41 o 
  11   5   5        0.40       -0.34      3.98 o 
  12   5   5      563.67      584.00     41.71 o 
  13   5   5      347.48      376.64     34.49 o 
  14   5   5       19.29       31.37     12.65 o 
  15   5   5       21.42        4.47     12.27 o 
  16   5   5      131.99      134.85     36.90 o 
 -18   6   5        8.84       28.28     26.72 o 
 -17   6   5       89.09      100.78     39.94 o 
 -16   6   5      189.30      187.03     57.78 o 
 -15   6   5       40.82       44.22     25.76 o 
 -14   6   5       34.76       49.84     27.11 o 
 -13   6   5      414.75      493.67     82.45 o 
 -12   6   5       74.60       90.39     22.82 o 
 -11   6   5     1313.23     1295.35     84.55 o 
 -10   6   5     2474.01     2592.10    116.03 o 
  -9   6   5      409.41      357.01     34.65 o 
  -8   6   5      119.43      113.34     14.55 o 
  -7   6   5      616.48      661.12     32.72 o 
  -6   6   5       25.17       51.47      4.93 o 
  -5   6   5      117.25       71.27      7.44 o 
  -4   6   5     4599.61     5623.78     74.92 o 
  -3   6   5     6695.24     6782.32     87.50 o 
  -2   6   5     1672.42     1886.32     48.68 o 
  -1   6   5      546.24      721.29     28.62 o 
   0   6   5     1576.56     1501.84     25.29 o 
   1   6   5      145.62      154.75     13.28 o 
   2   6   5     2618.71     2911.11     58.71 o 
   3   6   5       12.32       10.04      4.12 o 
   4   6   5       34.03        1.29      3.04 o 
   5   6   5     1717.16     1832.67     60.88 o 
   6   6   5       19.62       15.07      4.80 o 
   7   6   5      533.37      572.77     28.34 o 
   8   6   5       98.54      103.67     13.53 o 
   9   6   5      625.40      592.24     34.37 o 
  10   6   5      967.49     1036.36     66.73 o 
  11   6   5       93.85      101.98     14.58 o 
  12   6   5       23.91       27.70     13.39 o 
  13   6   5      285.60      345.02     33.37 o 
  14   6   5      209.73      241.31     29.90 o 
  15   6   5       15.48      -21.11     21.65 o 
  16   6   5      134.08      181.42     43.78 o 
 -18   7   5       16.00       19.91     22.62 o 
 -17   7   5      149.46      188.18     62.44 o 
 -16   7   5        3.13       19.19     21.20 o 
 -15   7   5       39.10       33.25     25.11 o 
 -14   7   5       18.59       34.95     21.82 o 
 -13   7   5       17.54       22.91     20.77 o 
 -12   7   5        0.40       -6.59     12.29 o 
 -11   7   5      968.85     1135.90     81.11 o 
 -10   7   5       72.96       60.71     20.15 o 
  -9   7   5      296.34      271.27     38.01 o 
  -8   7   5       58.24       47.87      8.91 o 
  -7   7   5      256.31      236.04     18.48 o 
  -6   7   5      543.67      595.01     31.22 o 
  -5   7   5      574.20      576.79     22.66 o 
  -4   7   5       18.54       32.37      5.42 o 
  -3   7   5      249.12      218.23     15.28 o 
  -2   7   5     2613.36     3182.66     56.36 o 
  -1   7   5        2.85        7.68      3.86 o 
   0   7   5      511.96      373.04     16.69 o 
   1   7   5      851.63      714.49     27.62 o 
   2   7   5      950.51     1017.37     36.04 o 
   3   7   5      295.89      302.91     19.66 o 
   4   7   5     1548.29     1372.47     52.77 o 
   5   7   5      151.28      208.22     17.73 o 
   6   7   5      320.99      333.70     13.13 o 
   7   7   5      961.64      878.24     30.59 o 
   8   7   5       63.98       51.46     10.94 o 
   9   7   5      315.36      275.47     22.95 o 
  10   7   5       14.91       31.80      9.81 o 
  11   7   5        0.71        6.92      6.76 o 
  12   7   5       19.57       14.77     12.57 o 
  13   7   5       17.41       19.88     11.33 o 
  14   7   5      100.14      122.12     24.98 o 
  15   7   5      165.63      124.72     39.11 o 
  16   7   5      110.46      167.04     44.08 o 
 -17   8   5       10.58        2.25     20.82 o 
 -16   8   5        8.83       -5.58     22.86 o 
 -15   8   5       86.74      148.27     55.20 o 
 -14   8   5       31.24       18.42     21.83 o 
 -13   8   5        3.41       -0.54     12.14 o 
 -12   8   5      782.46      873.24     74.78 o 
 -11   8   5        1.61       -2.05      9.26 o 
 -10   8   5     1942.47     2094.24    110.51 o 
  -9   8   5       78.99      128.04     22.44 o 
  -8   8   5     1703.41     1554.96     53.70 o 
  -7   8   5       38.67       36.89      8.86 o 
  -6   8   5       65.07       58.22     12.42 o 
  -5   8   5        6.50        2.25      2.26 o 
  -4   8   5      127.43      186.69     13.67 o 
  -3   8   5       53.84       11.75      3.98 o 
  -2   8   5      898.89      696.39     24.48 o 
  -1   8   5       13.86       13.53      4.23 o 
   0   8   5     1805.67     1803.43     36.98 o 
   1   8   5       10.85       17.25      5.00 o 
   2   8   5      442.96      458.94     25.06 o 
   3   8   5       19.93       12.16      6.17 o 
   4   8   5      647.22      535.86     26.29 o 
   5   8   5      157.24      166.41     16.51 o 
   6   8   5       25.92       24.43      7.88 o 
   7   8   5      106.12      113.24      8.76 o 
   8   8   5       29.70       14.21      4.41 o 
   9   8   5        5.10       -2.68      4.60 o 
  10   8   5       74.56       71.04     13.72 o 
  11   8   5       54.60       57.77     11.37 o 
  12   8   5        2.47        8.23      7.69 o 
  13   8   5      123.70      133.11     24.30 o 
  14   8   5      182.83      215.78     46.65 o 
  15   8   5       21.09       17.78     17.19 o 
 -17   9   5        2.49      -15.31     21.46 o 
 -16   9   5        7.44        1.26     16.29 o 
 -15   9   5      334.73      350.00     79.92 o 
 -14   9   5       22.21       23.85     17.63 o 
 -13   9   5       59.17       81.51     21.86 o 
 -12   9   5      244.75      247.47     40.72 o 
 -11   9   5       76.79       96.16     24.60 o 
 -10   9   5       47.21       56.51     18.65 o 
  -9   9   5     1287.38     1216.82     54.11 o 
  -8   9   5     1437.84     1359.39     56.61 o 
  -7   9   5      257.32      250.06     21.71 o 
  -6   9   5        7.22       -0.55      7.01 o 
  -5   9   5      321.81      385.58     15.90 o 
  -4   9   5       16.79        6.85      3.01 o 
  -3   9   5      805.13      864.26     28.28 o 
  -2   9   5       28.87       20.32      4.78 o 
  -1   9   5       33.97       37.94      7.85 o 
   0   9   5       24.62       18.00      4.65 o 
   1   9   5        2.60        1.33      4.19 o 
   2   9   5      157.92      139.05     13.45 o 
   3   9   5        2.99        5.81      4.91 o 
   4   9   5        8.11       -1.12      6.30 o 
   5   9   5      715.06      690.73     46.66 o 
   6   9   5     1075.01     1004.47     81.07 o 
   7   9   5       96.37       94.44      7.66 o 
   8   9   5      146.65      157.53     15.01 o 
   9   9   5      254.31      219.55     19.93 o 
  10   9   5      158.91      189.80     20.82 o 
  11   9   5       31.06       46.16     13.53 o 
  12   9   5        0.00       -2.42     12.54 o 
  13   9   5       11.51        5.18     19.53 o 
  14   9   5       31.75       36.00     21.94 o 
  15   9   5        1.46       23.27     16.74 o 
 -17  10   5       45.21       92.22     51.32 o 
 -16  10   5       18.05       24.47     31.95 o 
 -15  10   5        0.44       13.30     21.67 o 
 -14  10   5       64.37       50.98     19.61 o 
 -13  10   5       36.15       16.32     13.95 o 
 -12  10   5       73.22       75.93     45.08 o 
 -11  10   5      887.85      909.62     81.79 o 
 -10  10   5      187.70      236.38     39.72 o 
  -9  10   5      282.24      269.40     26.82 o 
  -8  10   5       41.03       33.73      8.34 o 
  -7  10   5        6.85       18.70      6.83 o 
  -6  10   5      196.75      225.67     20.85 o 
  -5  10   5        4.81        0.02      2.86 o 
  -4  10   5        0.94        6.77      3.63 o 
  -3  10   5       31.21       35.25      6.17 o 
  -2  10   5        5.69        6.41      4.41 o 
  -1  10   5        0.94       19.98      6.57 o 
   0  10   5      191.70      163.63     12.45 o 
   1  10   5        0.67        2.06      2.68 o 
   2  10   5      369.20      334.83     23.21 o 
   3  10   5      140.09      155.92     16.05 o 
   4  10   5      196.29      155.60     16.10 o 
   5  10   5       84.58       98.34     18.44 o 
   6  10   5        2.49        6.85      9.68 o 
   7  10   5      254.75      303.66     38.87 o 
   8  10   5       29.46       23.94      4.58 o 
   9  10   5       84.22       77.48      9.67 o 
  10  10   5        7.72       29.59     16.70 o 
  11  10   5       18.77       10.05     56.67 o 
  12  10   5      153.04      175.16     40.54 o 
  13  10   5       91.76       70.90     34.26 o 
  14  10   5       99.32      109.03     32.00 o 
 -16  11   5       67.71       33.83     20.83 o 
 -15  11   5      137.12      249.09     51.68 o 
 -14  11   5       86.95      126.53     27.26 o 
 -13  11   5       24.21       15.23     25.39 o 
 -12  11   5        1.61        4.39     10.58 o 
 -11  11   5       36.03       25.41     12.08 o 
 -10  11   5       36.56       64.32     19.33 o 
  -9  11   5       14.16       16.98      7.83 o 
  -8  11   5      162.12      184.08     19.68 o 
  -7  11   5        9.30        1.73      6.54 o 
  -6  11   5        0.44        0.86      2.66 o 
  -5  11   5       99.52      133.23     12.01 o 
  -4  11   5       27.79       12.17      6.67 o 
  -3  11   5      501.79      472.40     24.06 o 
  -2  11   5      123.41      131.68     12.14 o 
  -1  11   5       52.34       68.22      8.36 o 
   0  11   5      539.83      509.95     24.44 o 
   1  11   5       73.73       78.85      9.18 o 
   2  11   5       28.35       37.06      7.64 o 
   3  11   5       23.70       17.16      7.96 o 
   4  11   5      966.69      827.04     39.32 o 
   5  11   5      227.69      182.26     16.23 o 
   6  11   5      887.52      878.97     56.62 o 
   7  11   5        6.28       20.77     11.00 o 
   8  11   5       29.83       23.38      6.63 o 
   9  11   5      135.68      111.44     16.87 o 
  10  11   5        0.61       15.20     16.48 o 
  11  11   5       30.95       18.71     19.81 o 
  12  11   5      178.19      196.06     42.82 o 
  13  11   5        9.51       -2.93     13.21 o 
 -15  12   5       23.12       12.06     14.32 o 
 -14  12   5        0.70       -4.67     20.51 o 
 -13  12   5       14.30        2.06     12.25 o 
 -12  12   5       63.41       65.38     19.90 o 
 -11  12   5       21.91       54.23     18.19 o 
 -10  12   5      132.15      102.40     19.57 o 
  -9  12   5        2.19        8.12      5.39 o 
  -8  12   5      551.43      641.66     37.80 o 
  -7  12   5      576.49      588.92     36.01 o 
  -6  12   5        5.05        0.32      3.90 o 
  -5  12   5       10.57       -4.84      3.22 o 
  -4  12   5       71.65       82.24     11.09 o 
  -3  12   5        0.44       -2.68      5.57 o 
  -2  12   5      433.99      338.67     22.74 o 
  -1  12   5      262.48      315.83     22.17 o 
   0  12   5     6571.84     6721.69    168.24 o 
   1  12   5      327.29      319.30     19.66 o 
   2  12   5     1346.87     1270.72     34.01 o 
   3  12   5      340.55      367.03     28.51 o 
   4  12   5      743.01      741.48     38.74 o 
   5  12   5      125.64      108.59     19.07 o 
   6  12   5      247.60      200.56     28.07 o 
   7  12   5      242.70      227.76     30.69 o 
   8  12   5      131.66      107.18     18.26 o 
   9  12   5       27.93       38.13     32.21 o 
  10  12   5        4.51       10.45     18.91 o 
  11  12   5      354.56      428.84     63.28 o 
  12  12   5        3.68      -12.55     15.74 o 
  13  12   5        1.77       -2.42     20.22 o 
 -15  13   5        0.00       -1.86     15.16 o 
 -14  13   5       66.12      116.36     27.36 o 
 -13  13   5       61.36       65.05     18.02 o 
 -12  13   5        5.34       16.94     12.96 o 
 -11  13   5        4.81        2.85     12.02 o 
 -10  13   5      124.97      157.58     27.72 o 
  -9  13   5       82.36       60.45     15.32 o 
  -8  13   5       12.21       -0.33      9.14 o 
  -7  13   5        4.51       -6.83      7.54 o 
  -6  13   5       25.85       21.00      4.42 o 
  -5  13   5      441.42      425.14     23.65 o 
  -4  13   5       16.43       11.97      5.44 o 
  -3  13   5      336.16      330.46     29.78 o 
  -2  13   5       62.84       41.23     11.73 o 
  -1  13   5     2987.06     2763.25     68.06 o 
   0  13   5      708.13      674.09     35.68 o 
   1  13   5      172.85      170.19     17.40 o 
   2  13   5     1068.84     1081.90     38.05 o 
   3  13   5      772.76      781.58     42.97 o 
   4  13   5       31.91       46.35     10.37 o 
   5  13   5      137.55       97.32     13.15 o 
   6  13   5      206.21      238.55     25.85 o 
   7  13   5      367.21      365.71     53.77 o 
   8  13   5      156.21      173.23     33.66 o 
   9  13   5      136.45      133.63     34.84 o 
  10  13   5       80.91      145.00     37.92 o 
  11  13   5      171.73      162.39     55.82 o 
  12  13   5       28.81       65.38     28.16 o 
 -14  14   5       11.91       32.36     18.06 o 
 -13  14   5       12.48       12.49     17.12 o 
 -12  14   5       37.43       48.73     17.31 o 
 -11  14   5        1.79       -4.11     11.81 o 
 -10  14   5        3.48       11.29     11.44 o 
  -9  14   5        7.39        3.65     10.11 o 
  -8  14   5       31.10       25.42     12.11 o 
  -7  14   5      336.02      337.75     38.33 o 
  -6  14   5        8.75        7.82      8.37 o 
  -5  14   5      506.68      530.18     27.61 o 
  -4  14   5      107.60      151.09     15.44 o 
  -3  14   5      501.94      492.52     29.25 o 
  -2  14   5       40.65       41.75      9.96 o 
  -1  14   5      352.63      299.16     23.19 o 
   0  14   5        1.32       -2.27      5.10 o 
   1  14   5      487.49      513.26     31.64 o 
   2  14   5      294.21      311.39     21.86 o 
   3  14   5      314.58      299.25     31.47 o 
   4  14   5      407.58      431.48     36.01 o 
   5  14   5        3.88       -4.85      6.15 o 
   6  14   5        3.19      -25.09     16.72 o 
   7  14   5       18.12       20.93     14.48 o 
   8  14   5       47.69       47.94     16.42 o 
   9  14   5       40.53       27.78     15.22 o 
  10  14   5       11.09       25.84     18.22 o 
  11  14   5       59.50       80.92     39.89 o 
 -13  15   5       16.70       17.03     15.43 o 
 -12  15   5       70.82       66.72     18.87 o 
 -11  15   5        5.16        2.08     14.67 o 
 -10  15   5       12.22        9.98     10.75 o 
  -9  15   5        0.40        6.01      7.97 o 
  -8  15   5       50.82       50.20     18.88 o 
  -7  15   5      167.21      212.18     31.69 o 
  -6  15   5       25.59       42.87     15.75 o 
  -5  15   5        0.28       11.07      7.19 o 
  -4  15   5      497.95      472.97     34.63 o 
  -3  15   5      471.42      425.63     28.22 o 
  -2  15   5        3.20        4.35      6.89 o 
  -1  15   5       11.31        5.02      5.89 o 
   0  15   5      151.42      156.34     22.66 o 
   1  15   5        4.36       11.39      9.04 o 
   2  15   5       78.49       73.38     14.00 o 
   3  15   5      484.72      453.84     40.13 o 
   4  15   5      148.43      129.22     19.91 o 
   5  15   5       35.16       17.27     18.36 o 
   6  15   5       46.37       46.17     23.39 o 
   7  15   5       13.52        2.23     11.23 o 
   8  15   5        5.05      -11.66     24.90 o 
   9  15   5       63.03       30.31     21.26 o 
  10  15   5       19.11       44.93     25.17 o 
 -12  16   5      140.39      108.07     33.06 o 
 -11  16   5      221.24      288.72     43.17 o 
 -10  16   5       42.02       15.60     11.65 o 
  -9  16   5        1.51       28.55     13.32 o 
  -8  16   5       31.92        7.94     12.81 o 
  -7  16   5       19.15        8.14      9.77 o 
  -6  16   5      177.79      181.26     29.05 o 
  -5  16   5       40.66       47.70     15.22 o 
  -4  16   5        0.89        4.41      6.19 o 
  -3  16   5      225.14      284.54     28.29 o 
  -2  16   5        0.93       -0.38      8.61 o 
  -1  16   5      206.74      230.19     25.14 o 
   0  16   5      139.25      123.89     17.56 o 
   1  16   5        7.99       -0.20      8.66 o 
   2  16   5       12.22       13.08      8.39 o 
   3  16   5      327.69      373.93     81.23 o 
   4  16   5      119.55       81.54     47.83 o 
   5  16   5       12.43       -2.64     20.18 o 
   6  16   5       93.79       74.81     41.29 o 
   7  16   5       29.57       45.97     23.07 o 
   8  16   5       16.75       20.46     18.93 o 
   9  16   5       36.61       39.71     27.31 o 
 -11  17   5       13.73       -4.30     17.85 o 
 -10  17   5        0.00       -3.70     10.54 o 
  -9  17   5        3.16        3.27      8.02 o 
  -8  17   5       37.74       58.50     16.53 o 
  -7  17   5      133.92      170.98     29.43 o 
  -6  17   5        3.19       15.11     19.11 o 
  -5  17   5       72.35       47.94     16.67 o 
  -4  17   5       76.05       43.87     24.24 o 
  -3  17   5      314.66      299.63     29.88 o 
  -2  17   5      260.01      331.36     30.85 o 
  -1  17   5      227.17      265.99     34.85 o 
   0  17   5       12.01       22.56     18.99 o 
   1  17   5       34.00       57.15     17.75 o 
   2  17   5      159.02      161.20     27.32 o 
   3  17   5        3.97       31.74     20.12 o 
   4  17   5       13.89        0.07     13.00 o 
   5  17   5      104.30       91.24     29.33 o 
   6  17   5       21.57       13.85     28.00 o 
   7  17   5       35.28       15.79     17.54 o 
   8  17   5       21.06        4.00     11.75 o 
  -9  18   5      102.47      113.28     24.86 o 
  -8  18   5       42.19       56.20     16.39 o 
  -7  18   5       51.02       19.92     15.80 o 
  -6  18   5        1.61        8.44      9.92 o 
  -5  18   5       99.92      124.41     24.14 o 
  -4  18   5       14.99        0.29     13.56 o 
  -3  18   5        0.07      -21.10     18.07 o 
  -2  18   5       20.95       46.81     17.09 o 
  -1  18   5        2.79       10.45      8.06 o 
   0  18   5       75.06      119.50     24.38 o 
   1  18   5       69.22       97.12     23.08 o 
   2  18   5        0.45      -10.51     12.35 o 
   3  18   5       48.90       47.36     28.97 o 
   4  18   5       35.64       45.23     31.33 o 
   5  18   5       98.34      139.57     38.55 o 
   6  18   5        6.00        0.76     15.32 o 
   7  18   5        0.06       21.44     21.33 o 
  -7  19   5        1.33       24.36     38.23 o 
  -6  19   5      165.56      185.87     92.54 o 
  -5  19   5        0.56       25.05     33.34 o 
  -4  19   5      496.09      554.41    120.02 o 
  -3  19   5        0.62       31.46     15.80 o 
  -2  19   5       12.62       26.48     91.02 o 
  -1  19   5       10.01      -12.72     20.16 o 
   0  19   5        0.05       13.56     10.57 o 
   1  19   5       25.63       13.50     12.14 o 
   2  19   5       35.76       79.11     20.60 o 
   3  19   5      146.72      156.91     37.78 o 
   4  19   5        0.06       -5.13     24.23 o 
   5  19   5      157.47      220.02     46.55 o 
   6  19   5        3.37       -4.85     12.87 o 
  -5  20   5       51.59       47.27     19.69 o 
  -4  20   5       65.86       19.79     16.55 o 
  -3  20   5      167.74      206.11     43.75 o 
  -2  20   5       22.09       -3.77     11.62 o 
  -1  20   5       64.96       80.82     25.92 o 
   0  20   5        0.49        8.39     12.23 o 
   1  20   5       15.02       18.66     10.51 o 
   2  20   5        0.46       20.00     10.35 o 
   3  20   5        0.34       34.56     21.15 o 
 -18   0   6        0.59       26.46     16.82 o 
 -16   0   6      358.73      272.08     39.96 o 
 -14   0   6      461.29      378.05     35.73 o 
 -12   0   6     1438.91     1280.78    122.85 o 
 -10   0   6       43.59       24.38     25.39 o 
  -8   0   6     2069.33     2333.76     82.81 o 
  -6   0   6       15.82       17.11     12.15 o 
  -4   0   6      979.76     1216.16     41.57 o 
  -2   0   6      507.06      377.05     17.61 o 
   0   0   6     5164.31     7649.98     97.90 o 
   2   0   6      919.45      514.90     23.20 o 
   4   0   6    10253.08    11088.30    106.66 o 
   6   0   6     1004.70     2035.31    223.57 o 
   8   0   6       68.71       76.94     15.12 o 
  10   0   6        5.35       -3.37     13.21 o 
  12   0   6       71.88       45.88     19.69 o 
  14   0   6      188.51      183.29     36.62 o 
  16   0   6       36.01       31.79     17.77 o 
 -19   1   6        1.85      -18.38     20.57 o 
 -18   1   6       18.76        1.04      9.10 o 
 -17   1   6       31.75        9.09      9.65 o 
 -16   1   6        0.16        7.15      6.90 o 
 -15   1   6     1609.18     1636.75     81.38 o 
 -14   1   6        0.58       16.17      7.86 o 
 -13   1   6      536.92      491.04     30.79 o 
 -12   1   6        3.50        5.94      4.85 o 
 -11   1   6       88.84       36.21     36.48 o 
 -10   1   6        3.14        7.53      4.36 o 
  -9   1   6      155.80      129.95     12.38 o 
  -8   1   6       15.36        9.07      4.25 o 
  -7   1   6      687.91      685.91     40.60 o 
  -6   1   6     2085.90     1806.20    173.23 o 
  -5   1   6     2263.94     2021.54     38.74 o 
  -4   1   6      917.42      711.50     23.73 o 
  -3   1   6     1137.47     1135.64     24.62 o 
  -2   1   6       15.07        8.53      2.33 o 
  -1   1   6     2557.32     2459.35     34.11 o 
   0   1   6     2283.57     2574.42     37.66 o 
   1   1   6      193.04      378.90     14.81 o 
   2   1   6     4638.87     4401.67     47.19 o 
   3   1   6       84.29       91.84      7.41 o 
   4   1   6     2396.89     2554.47     44.18 o 
   5   1   6       24.22        3.46      4.83 o 
   6   1   6       14.97       32.87      8.78 o 
   7   1   6      128.89      155.00     15.86 o 
   8   1   6      593.64      544.25     32.04 o 
   9   1   6       32.96       24.49      8.86 o 
  10   1   6       25.21       38.05     14.50 o 
  11   1   6        1.97       12.28     10.08 o 
  12   1   6      118.24       88.87     17.44 o 
  13   1   6      164.89      210.48     27.21 o 
  14   1   6        5.70       30.33     13.29 o 
  15   1   6       70.96       31.40     15.55 o 
  16   1   6       23.88       10.84     10.84 o 
  17   1   6        8.65      -11.90     13.96 o 
 -19   2   6       27.23       46.99     31.02 o 
 -18   2   6       78.91       69.32     18.77 o 
 -17   2   6        8.89       10.23      8.07 o 
 -16   2   6       62.01       85.60     54.53 o 
 -15   2   6       32.26        7.00     10.68 o 
 -14   2   6      107.75       91.86     17.29 o 
 -13   2   6      405.11      381.63     27.74 o 
 -12   2   6      257.29      274.72     27.16 o 
 -11   2   6      141.71      102.20     16.37 o 
 -10   2   6      140.88      143.03     15.47 o 
  -9   2   6        5.28        3.03      3.40 o 
  -8   2   6        8.88       33.14      6.11 o 
  -7   2   6      167.89       38.30     20.93 o 
  -6   2   6        6.09       15.34      4.46 o 
  -5   2   6      172.99       60.00      6.62 o 
  -4   2   6       64.76       99.84      8.44 o 
  -3   2   6     6781.76     6987.60     72.71 o 
  -2   2   6     3639.99     3296.72     42.73 o 
  -1   2   6     1622.52     1683.04     27.19 o 
   0   2   6      457.40      852.07     18.74 o 
   1   2   6     7977.49     8140.08     68.52 o 
   2   2   6      768.26      889.95     22.24 o 
   3   2   6     2551.78     2372.47     43.28 o 
   4   2   6     3978.57     3553.31    179.43 o 
   5   2   6     1941.19     1987.70     69.05 o 
   6   2   6      877.02      880.65     39.47 o 
   7   2   6       37.92       45.74     13.76 o 
   8   2   6      933.64      954.19     41.09 o 
   9   2   6       21.69       30.24      8.08 o 
  10   2   6      328.43      410.49     33.79 o 
  11   2   6      172.34      223.49     25.42 o 
  12   2   6        2.67       -2.77      9.47 o 
  13   2   6       49.99       55.15     14.75 o 
  14   2   6        0.30        8.52     10.53 o 
  15   2   6       20.01       22.54     12.42 o 
  16   2   6      121.58       64.53     25.73 o 
 -19   3   6       15.50       51.09     22.82 o 
 -18   3   6        0.47        0.66     12.12 o 
 -17   3   6        2.98       12.86     11.37 o 
 -16   3   6      309.36      242.56     39.48 o 
 -15   3   6       11.54        7.90      8.70 o 
 -14   3   6       11.24        0.21      5.36 o 
 -13   3   6      571.02      525.93     34.93 o 
 -12   3   6      124.88      170.09     19.01 o 
 -11   3   6      438.34      463.28     32.46 o 
 -10   3   6       40.70       70.63     10.38 o 
  -9   3   6        3.97        9.57      3.58 o 
  -8   3   6      287.85      290.61     29.51 o 
  -7   3   6      914.12      873.93     37.08 o 
  -6   3   6      375.22      275.37     71.09 o 
  -5   3   6      793.44      664.33     23.73 o 
  -4   3   6     2028.20     2345.79     41.90 o 
  -3   3   6     2366.64     2082.66     43.54 o 
  -2   3   6      113.03       85.44      8.28 o 
  -1   3   6      457.56      811.08     21.74 o 
   0   3   6     2169.49     2315.13     31.98 o 
   1   3   6    13902.01    13326.05     74.67 o 
   2   3   6      207.95      104.79      8.93 o 
   3   3   6      369.02      350.77     99.37 o 
   4   3   6      141.12      148.81     12.09 o 
   5   3   6      268.03      259.69     19.05 o 
   6   3   6      582.44      821.46     46.33 o 
   7   3   6      586.92      531.46     32.65 o 
   8   3   6      687.45      667.40     37.96 o 
   9   3   6      275.31      255.14     22.12 o 
  10   3   6      298.16      310.39     28.48 o 
  11   3   6     1277.16     1436.27     64.95 o 
  12   3   6       28.91       23.63      8.99 o 
  13   3   6        5.95       -3.01      9.02 o 
  14   3   6       25.66       19.19      8.05 o 
  15   3   6       11.94       13.55     11.49 o 
  16   3   6        3.39       18.33     13.23 o 
 -18   4   6       18.59       -1.30     27.64 o 
 -17   4   6       12.70       20.33     21.43 o 
 -16   4   6       44.96       12.12     11.14 o 
 -15   4   6       49.62       66.37     24.18 o 
 -14   4   6        4.79        6.44      5.80 o 
 -13   4   6      385.91      329.66     24.83 o 
 -12   4   6       20.22        6.62      4.03 o 
 -11   4   6      717.47      816.64     36.12 o 
 -10   4   6      655.36      679.79     31.37 o 
  -9   4   6       51.81       39.27      7.01 o 
  -8   4   6        5.98       10.17      3.78 o 
  -7   4   6        2.01        2.01      3.36 o 
  -6   4   6     1470.42     1542.87     36.32 o 
  -5   4   6      748.69      834.29     25.30 o 
  -4   4   6      306.39      297.40     17.04 o 
  -3   4   6      584.96      534.52     20.95 o 
  -2   4   6     1453.38     1512.43     31.78 o 
  -1   4   6      418.53      365.87     17.27 o 
   0   4   6      683.29      714.93     23.59 o 
   1   4   6     4847.64     4921.63     70.44 o 
   2   4   6       23.70       13.68      2.63 o 
   3   4   6       98.66      137.58     22.87 o 
   4   4   6     1035.01     1185.18     33.82 o 
   5   4   6      382.34      389.71     22.49 o 
   6   4   6      625.54      649.09     28.50 o 
   7   4   6      350.40      327.72     25.87 o 
   8   4   6       30.79       25.66      7.04 o 
   9   4   6     1239.05     1280.71     45.19 o 
  10   4   6     1198.12     1226.12     45.82 o 
  11   4   6      550.47      537.60     39.62 o 
  12   4   6        0.07        3.97      7.76 o 
  13   4   6      906.64     1123.04     61.73 o 
  14   4   6       86.56       70.53     17.08 o 
  15   4   6        7.06        1.81      9.06 o 
  16   4   6        0.00       -9.59     12.37 o 
 -18   5   6        8.38      112.37     44.39 o 
 -17   5   6        1.46        7.71     16.01 o 
 -16   5   6       24.48       10.67     12.51 o 
 -15   5   6      797.09      773.66     67.80 o 
 -14   5   6       15.58       19.76     12.95 o 
 -13   5   6       57.40       64.53     12.70 o 
 -12   5   6     1790.08     1799.47     81.02 o 
 -11   5   6        2.83        0.64      5.94 o 
 -10   5   6      755.33      778.21     35.73 o 
  -9   5   6      208.09      192.53     12.22 o 
  -8   5   6       62.21       98.17      8.49 o 
  -7   5   6     2247.92     2341.92     40.99 o 
  -6   5   6        0.82       18.69      4.57 o 
  -5   5   6        0.22        4.10      4.17 o 
  -4   5   6      668.53      641.68     30.48 o 
  -3   5   6     2497.60     3124.55     54.92 o 
  -2   5   6       44.86       42.21      6.32 o 
  -1   5   6       21.68       19.40      4.76 o 
   0   5   6        6.79        3.14      2.63 o 
   1   5   6     2809.03     2712.11     58.40 o 
   2   5   6     2187.81     2184.77     52.85 o 
   3   5   6      287.29      257.65     19.53 o 
   4   5   6     1633.48     1374.63     52.71 o 
   5   5   6     1705.35     1736.35     41.80 o 
   6   5   6      563.42      603.03     26.20 o 
   7   5   6      310.49      321.64     22.10 o 
   8   5   6      446.19      376.47     27.91 o 
   9   5   6      413.41      401.05     24.18 o 
  10   5   6        0.19       -1.50      6.41 o 
  11   5   6      187.00      187.22     23.69 o 
  12   5   6        2.91       -2.23      7.86 o 
  13   5   6      143.46      152.67     23.17 o 
  14   5   6      304.25      341.65     35.00 o 
  15   5   6      615.97      784.02     66.42 o 
  16   5   6      249.73      288.91     53.73 o 
 -18   6   6        2.51       18.78     21.46 o 
 -17   6   6        8.21       -3.40     13.78 o 
 -16   6   6        0.32      -12.35     18.58 o 
 -15   6   6        0.72       35.92     26.16 o 
 -14   6   6        2.70       18.92     25.06 o 
 -13   6   6      605.20      661.78     95.42 o 
 -12   6   6      607.71      629.67     90.33 o 
 -11   6   6      265.94      291.95     55.51 o 
 -10   6   6     1089.26     1058.31     75.77 o 
  -9   6   6      922.64     1018.49    110.57 o 
  -8   6   6       10.57       17.66      3.98 o 
  -7   6   6       19.01       20.91      7.71 o 
  -6   6   6      331.70      368.47     16.22 o 
  -5   6   6       22.14       32.15      7.44 o 
  -4   6   6        2.77        8.67      5.08 o 
  -3   6   6     2592.20     3173.74     65.16 o 
  -2   6   6     4992.45     5163.88     73.60 o 
  -1   6   6     1542.30     1487.72     33.79 o 
   0   6   6        0.60       97.99     12.85 o 
   1   6   6       84.71      126.33     13.04 o 
   2   6   6     2894.16     2968.68     63.23 o 
   3   6   6      637.77      676.44     30.45 o 
   4   6   6      107.90      143.86     15.80 o 
   5   6   6       61.26       60.11      5.48 o 
   6   6   6      211.83      183.38     16.46 o 
   7   6   6       30.41       31.04      9.55 o 
   8   6   6      630.69      660.94     30.31 o 
   9   6   6      138.36      122.33     14.62 o 
  10   6   6       10.03        8.83      3.78 o 
  11   6   6       60.04      101.85     17.76 o 
  12   6   6        2.33        2.19     12.45 o 
  13   6   6        0.69       12.12      8.19 o 
  14   6   6      360.29      354.08     43.68 o 
  15   6   6       13.36       64.01     26.89 o 
  16   6   6        0.32       -4.69     13.71 o 
 -18   7   6        2.00      -43.04     29.56 o 
 -17   7   6      125.44      117.78     52.13 o 
 -16   7   6       14.93      -48.72     32.48 o 
 -15   7   6      165.48      129.26     43.11 o 
 -14   7   6       14.10       -1.12     11.69 o 
 -13   7   6      263.12      181.63     52.27 o 
 -12   7   6      401.97      455.43     53.32 o 
 -11   7   6       16.80       14.16     21.21 o 
 -10   7   6     4215.72     4334.39    157.72 o 
  -9   7   6        1.76       -7.38      9.39 o 
  -8   7   6      746.97      674.50     40.02 o 
  -7   7   6       13.91       17.23      6.65 o 
  -6   7   6      124.70      153.72     10.34 o 
  -5   7   6      278.27      281.20     17.63 o 
  -4   7   6       94.29      111.81     16.91 o 
  -3   7   6        7.78       13.75      5.51 o 
  -2   7   6     2230.37     2398.24     55.66 o 
  -1   7   6       16.86        4.51      3.35 o 
   0   7   6      228.00      251.19     10.81 o 
   1   7   6      599.80      593.52     28.98 o 
   2   7   6        1.01       -2.51      4.83 o 
   3   7   6       11.60       15.13      4.36 o 
   4   7   6       16.08      -10.15      6.77 o 
   5   7   6        9.94       -3.00      7.65 o 
   6   7   6     1383.25     1183.74     36.73 o 
   7   7   6       76.81       91.98      9.59 o 
   8   7   6        6.09        8.62      6.02 o 
   9   7   6        1.49        3.90      4.92 o 
  10   7   6       97.32      100.89     13.78 o 
  11   7   6       13.23        8.36      6.98 o 
  12   7   6       19.88        7.77     12.19 o 
  13   7   6      134.93      131.11     25.89 o 
  14   7   6       33.59       57.39     19.60 o 
  15   7   6        0.96        8.71     17.92 o 
 -17   8   6       63.49       31.63     22.92 o 
 -16   8   6        0.95        6.54     19.30 o 
 -15   8   6        0.72      -27.69     24.97 o 
 -14   8   6       33.96       51.09     29.30 o 
 -13   8   6       13.31       10.23     11.29 o 
 -12   8   6        0.13       -7.95     16.37 o 
 -11   8   6      670.05      686.68     66.35 o 
 -10   8   6       71.23      123.24     29.47 o 
  -9   8   6     3502.46     3579.90    123.28 o 
  -8   8   6     1036.90     1054.52     51.22 o 
  -7   8   6      330.55      329.42     25.69 o 
  -6   8   6      458.98      418.30     16.70 o 
  -5   8   6       59.73       57.80      8.13 o 
  -4   8   6      322.77      306.30     18.94 o 
  -3   8   6      694.26      867.76     31.43 o 
  -2   8   6      151.56      172.04     14.61 o 
  -1   8   6      700.30      624.70     23.43 o 
   0   8   6       45.03       71.65      6.09 o 
   1   8   6      123.83      121.73     13.72 o 
   2   8   6      412.80      393.46     24.43 o 
   3   8   6       39.12       52.89      9.00 o 
   4   8   6       82.42       66.37     13.19 o 
   5   8   6      490.43      478.91     39.57 o 
   6   8   6       71.26       40.14     15.83 o 
   7   8   6       11.79       -1.22      2.81 o 
   8   8   6      436.70      466.79     22.13 o 
   9   8   6       14.05        9.49      4.55 o 
  10   8   6       60.47       55.79     16.05 o 
  11   8   6        3.90       25.74      8.12 o 
  12   8   6      112.05      151.70     26.60 o 
  13   8   6      265.47      301.60     50.88 o 
  14   8   6       40.37       75.18     30.43 o 
  15   8   6       37.36       51.06     79.18 o 
 -17   9   6       36.33       99.29     52.88 o 
 -16   9   6       12.53      -21.98     29.10 o 
 -15   9   6        0.79      -14.23     20.82 o 
 -14   9   6       51.11       79.76     26.27 o 
 -13   9   6        7.01       16.63     13.27 o 
 -12   9   6       46.03       57.29     20.91 o 
 -11   9   6      195.81      190.72     35.06 o 
 -10   9   6       22.38        9.47     16.42 o 
  -9   9   6      113.50      173.02     21.30 o 
  -8   9   6       73.30       36.36      9.03 o 
  -7   9   6      208.28      201.69     22.87 o 
  -6   9   6        6.59        9.55      4.26 o 
  -5   9   6       37.80       49.34      8.12 o 
  -4   9   6      192.44      238.73     16.38 o 
  -3   9   6       13.39       88.06     11.90 o 
  -2   9   6     1183.34     1239.47     35.10 o 
  -1   9   6        8.65       16.43      4.62 o 
   0   9   6     1024.84     1256.39     26.73 o 
   1   9   6      323.97      387.80     23.09 o 
   2   9   6      951.01      956.77     36.62 o 
   3   9   6      135.86      152.63     15.42 o 
   4   9   6      175.21      171.87     17.84 o 
   5   9   6      372.11      326.24     33.51 o 
   6   9   6      177.44      280.80     31.89 o 
   7   9   6      174.23      182.55     16.10 o 
   8   9   6       15.66        6.77      5.35 o 
   9   9   6      101.60       74.52     10.85 o 
  10   9   6      107.67      130.19     24.72 o 
  11   9   6        3.62       -7.07     11.32 o 
  12   9   6        2.25        7.23      9.42 o 
  13   9   6      254.96      345.05     58.52 o 
  14   9   6       14.87       13.97     19.32 o 
 -16  10   6       18.85       12.27     22.42 o 
 -15  10   6       53.55       80.89     42.53 o 
 -14  10   6       53.53       56.76     23.96 o 
 -13  10   6      117.82       90.03     28.69 o 
 -12  10   6        1.63       -6.04     10.48 o 
 -11  10   6      159.40      209.61     40.14 o 
 -10  10   6        0.02        6.95     10.35 o 
  -9  10   6      582.19      602.79     41.10 o 
  -8  10   6      296.62      296.96     28.52 o 
  -7  10   6      451.42      414.89     32.92 o 
  -6  10   6      159.86      175.43     13.49 o 
  -5  10   6      248.82      225.57     14.83 o 
  -4  10   6      108.63      153.23     14.26 o 
  -3  10   6      106.17      108.35     11.41 o 
  -2  10   6     3122.39     3205.21     58.43 o 
  -1  10   6     1128.10      946.90     31.10 o 
   0  10   6      835.71      792.46     31.77 o 
   1  10   6      356.83      220.61     17.79 o 
   2  10   6        4.80        1.61      7.66 o 
   3  10   6      499.75      422.44     29.31 o 
   4  10   6      472.41      391.18     27.69 o 
   5  10   6       14.90        2.10      8.02 o 
   6  10   6      139.11      148.96     26.22 o 
   7  10   6        0.05        5.06      5.23 o 
   8  10   6      168.29      166.65     14.41 o 
   9  10   6       89.50       87.94     20.67 o 
  10  10   6       13.71        9.42     11.59 o 
  11  10   6      385.54      369.20     41.62 o 
  12  10   6        2.19        2.64      8.36 o 
  13  10   6        5.78       18.44     15.80 o 
  14  10   6        7.93        6.31     18.69 o 
 -16  11   6       73.74       75.82     78.25 o 
 -15  11   6       15.51       20.59     12.92 o 
 -14  11   6       36.75       75.83     21.67 o 
 -13  11   6        0.55        4.73     12.08 o 
 -12  11   6       47.44       48.09     17.93 o 
 -11  11   6        1.87       -3.95     17.13 o 
 -10  11   6        8.77       15.97      7.04 o 
  -9  11   6       12.08       23.36      9.13 o 
  -8  11   6        3.53       17.91      7.46 o 
  -7  11   6      245.01      221.56     25.16 o 
  -6  11   6       23.61       31.96      6.77 o 
  -5  11   6        7.38        7.89      4.20 o 
  -4  11   6       12.36       14.53      5.05 o 
  -3  11   6       11.96       22.70      5.28 o 
  -2  11   6     1834.70     2113.46     55.59 o 
  -1  11   6       32.91       30.49      7.00 o 
   0  11   6     1971.46     1822.76     44.52 o 
   1  11   6       15.56       21.42      6.33 o 
   2  11   6      116.52      114.50     14.65 o 
   3  11   6      334.89      386.66     29.00 o 
   4  11   6       52.20       67.67     13.47 o 
   5  11   6       17.53       -2.10      9.78 o 
   6  11   6      174.74      166.32     21.48 o 
   7  11   6      590.96      496.86     36.97 o 
   8  11   6      109.99      121.57     15.52 o 
   9  11   6       29.86       11.16      8.24 o 
  10  11   6        1.20        3.68     10.26 o 
  11  11   6        0.50       15.72     11.04 o 
  12  11   6       36.05       29.04     21.32 o 
  13  11   6       81.49       37.66     46.54 o 
 -15  12   6        7.93        2.89     12.27 o 
 -14  12   6       24.35       43.23     24.29 o 
 -13  12   6      108.64      185.52     34.17 o 
 -12  12   6      114.84      151.34     29.45 o 
 -11  12   6       89.23      123.11     33.48 o 
 -10  12   6       92.36      105.27     20.23 o 
  -9  12   6        4.26       45.36     10.15 o 
  -8  12   6       23.05       54.55     12.65 o 
  -7  12   6        0.95       -6.37      9.03 o 
  -6  12   6        3.71        5.62      4.04 o 
  -5  12   6       64.20       92.47     11.35 o 
  -4  12   6      231.40      256.29     19.34 o 
  -3  12   6        5.58       70.53     10.34 o 
  -2  12   6       52.75       55.44      8.62 o 
  -1  12   6      984.15      994.16     38.84 o 
   0  12   6      239.84      314.14     20.94 o 
   1  12   6      404.05      360.71     31.14 o 
   2  12   6       30.38       14.65      9.65 o 
   3  12   6      444.47      391.48     30.33 o 
   4  12   6      670.08      616.41     45.04 o 
   5  12   6      453.63      530.14     46.58 o 
   6  12   6        0.76        2.02      8.88 o 
   7  12   6     1054.11     1028.51     65.75 o 
   8  12   6        5.35        1.06     11.91 o 
   9  12   6      268.66      308.86     37.82 o 
  10  12   6       95.68       53.66     16.15 o 
  11  12   6        7.31       -1.45     16.54 o 
  12  12   6        3.17        4.19     13.77 o 
 -15  13   6       12.72       42.74     43.87 o 
 -14  13   6        0.85       -0.70     12.88 o 
 -13  13   6       10.03       35.99     16.24 o 
 -12  13   6       36.54       57.05     19.48 o 
 -11  13   6       64.70       58.95     19.53 o 
 -10  13   6       22.38       39.68     14.00 o 
  -9  13   6       78.61       90.01     19.01 o 
  -8  13   6      419.36      411.62     32.29 o 
  -7  13   6       90.37       47.29     10.95 o 
  -6  13   6        1.71       -6.00      8.01 o 
  -5  13   6      163.51      180.36     15.85 o 
  -4  13   6       26.66       13.89      6.22 o 
  -3  13   6       84.76       94.02     12.81 o 
  -2  13   6      110.18      131.55     15.72 o 
  -1  13   6      444.20      404.88     25.91 o 
   0  13   6     1193.31     1135.54     41.53 o 
   1  13   6      669.40      625.83     26.21 o 
   2  13   6       10.78       16.54     10.11 o 
   3  13   6      472.06      497.64     40.00 o 
   4  13   6       56.26       88.16     16.48 o 
   5  13   6        9.45        6.02      9.52 o 
   6  13   6      367.80      414.67     42.43 o 
   7  13   6        4.66       -9.13      9.99 o 
   8  13   6        6.94       12.12      9.23 o 
   9  13   6       24.28       41.73     16.07 o 
  10  13   6       39.44       31.22     19.26 o 
  11  13   6        6.61       41.73     22.92 o 
 -14  14   6        0.05       58.20     26.83 o 
 -13  14   6        7.71        7.28     11.33 o 
 -12  14   6       75.88      116.02     28.66 o 
 -11  14   6        2.29       -6.09     15.64 o 
 -10  14   6       94.35       98.76     21.04 o 
  -9  14   6        0.04        1.18     11.23 o 
  -8  14   6        2.18       -1.58     11.03 o 
  -7  14   6       70.79       86.78     19.71 o 
  -6  14   6      809.66      783.63     58.78 o 
  -5  14   6       58.13       41.03     10.79 o 
  -4  14   6        4.53        7.92      5.27 o 
  -3  14   6        2.41        2.34      5.44 o 
  -2  14   6       20.69       12.43      4.95 o 
  -1  14   6      105.69       82.92     13.14 o 
   0  14   6        4.38       11.98      7.50 o 
   1  14   6       75.16       50.55      8.42 o 
   2  14   6       90.33       90.19     18.67 o 
   3  14   6       31.25       42.95     11.77 o 
   4  14   6       59.66       48.54     12.18 o 
   5  14   6       20.54       11.55     14.00 o 
   6  14   6       40.30       31.49     13.55 o 
   7  14   6       70.37       65.22     17.78 o 
   8  14   6        0.01       -5.91     15.50 o 
   9  14   6       11.41       10.14     33.81 o 
  10  14   6       64.37       71.51     32.53 o 
  11  14   6       65.84       95.37     34.68 o 
 -13  15   6        8.71        5.00     36.14 o 
 -12  15   6       15.69       -5.83     17.15 o 
 -11  15   6       29.23       11.78     15.47 o 
 -10  15   6       81.98       65.25     17.74 o 
  -9  15   6        0.55       -8.10     13.78 o 
  -8  15   6       96.69       83.55     18.78 o 
  -7  15   6       48.12       28.68     13.65 o 
  -6  15   6        0.07        7.67     13.63 o 
  -5  15   6      356.68      338.33     28.30 o 
  -4  15   6      324.58      299.02     27.82 o 
  -3  15   6        1.10       34.14     10.17 o 
  -2  15   6       20.90       18.83      6.87 o 
  -1  15   6        0.73        6.43      5.58 o 
   0  15   6        0.02       11.28      7.99 o 
   1  15   6      453.42      440.69     43.63 o 
   2  15   6      122.05       92.62     20.61 o 
   3  15   6        0.00       11.03      6.25 o 
   4  15   6        5.43       36.98     49.98 o 
   5  15   6      267.58      294.79     47.57 o 
   6  15   6      168.76      198.98     43.14 o 
   7  15   6        0.37        8.69     17.64 o 
   8  15   6       38.85       51.07     41.27 o 
   9  15   6        6.18       16.60     18.07 o 
  10  15   6       33.83       31.14     41.59 o 
 -12  16   6       18.43       26.42     17.93 o 
 -11  16   6       24.34      -18.87     20.95 o 
 -10  16   6        7.48       -9.96     14.11 o 
  -9  16   6      144.99      237.64     32.06 o 
  -8  16   6        0.04       -8.74     10.80 o 
  -7  16   6        3.87        4.24      9.09 o 
  -6  16   6      148.37      153.24     26.70 o 
  -5  16   6      131.67      177.45     28.09 o 
  -4  16   6       52.29       43.19     11.63 o 
  -3  16   6       59.68       33.92      9.90 o 
  -2  16   6      109.66      112.92     17.66 o 
  -1  16   6      151.09      160.13     27.26 o 
   0  16   6        9.39        3.80      7.62 o 
   1  16   6      208.16      178.87     29.54 o 
   2  16   6      245.58      213.27     30.15 o 
   3  16   6       39.06       19.98     13.92 o 
   4  16   6       16.76       17.68     13.86 o 
   5  16   6       26.33       21.95     34.32 o 
   6  16   6       88.53      103.28     36.78 o 
   7  16   6        3.98        3.31     13.49 o 
   8  16   6       17.65       -6.87     37.81 o 
   9  16   6       27.81       33.72     22.07 o 
 -11  17   6        0.01       -9.60     16.60 o 
 -10  17   6        0.96      -28.47     18.98 o 
  -9  17   6      114.93      124.64     24.41 o 
  -8  17   6      198.75      272.34     33.92 o 
  -7  17   6       96.95      146.34     27.87 o 
  -6  17   6      106.76      130.80     25.72 o 
  -5  17   6       42.93       53.49     17.17 o 
  -4  17   6       29.08       31.53     12.76 o 
  -3  17   6        0.22      -19.99     21.90 o 
  -2  17   6       74.85       93.35     22.69 o 
  -1  17   6       41.09       18.16     22.51 o 
   0  17   6       25.21       16.06     12.84 o 
   1  17   6        6.00       -2.25     11.00 o 
   2  17   6      128.01       56.38     29.55 o 
   3  17   6      119.87      140.06     34.70 o 
   4  17   6        2.44      -15.89     14.47 o 
   5  17   6        9.43        5.59     13.52 o 
   6  17   6      230.43      240.74     47.20 o 
   7  17   6       47.15       86.98     30.85 o 
   8  17   6        2.00        8.75     18.46 o 
  -9  18   6       13.83       50.75     16.54 o 
  -8  18   6        0.03        1.08     25.68 o 
  -7  18   6        0.35        8.07     16.07 o 
  -6  18   6        0.00       -2.92     49.49 o 
  -5  18   6       17.11       -2.85     19.30 o 
  -4  18   6        0.75      -21.91     32.96 o 
  -3  18   6        7.29        7.31     17.20 o 
  -2  18   6       54.80       58.27     20.89 o 
  -1  18   6       87.84      194.93     36.68 o 
   0  18   6       15.07       -0.67     18.05 o 
   1  18   6       70.91       72.59     21.41 o 
   2  18   6      236.16      218.24     44.22 o 
   3  18   6      168.02      162.79     37.05 o 
   4  18   6       18.56       24.56     17.12 o 
   5  18   6       26.92       33.50     31.08 o 
   6  18   6       54.66       54.29     29.78 o 
   7  18   6       51.63      106.24     44.34 o 
  -7  19   6       42.71       60.67     31.84 o 
  -6  19   6        5.11       -2.63     11.12 o 
  -5  19   6      240.38      330.74     56.36 o 
  -4  19   6       11.28       37.43     23.77 o 
  -3  19   6       64.31       51.75     18.53 o 
  -2  19   6       48.68       72.22     36.50 o 
  -1  19   6       44.31       35.73     33.58 o 
   0  19   6        2.09        3.84     10.89 o 
   1  19   6       25.56       42.31     17.79 o 
   2  19   6        9.67       15.31     23.79 o 
   3  19   6        0.15       -0.69     20.01 o 
   4  19   6        5.57       11.62     14.42 o 
   5  19   6       93.05       64.07     26.90 o 
  -3  20   6        3.45      -13.24     25.17 o 
  -2  20   6        5.14       53.84     23.61 o 
  -1  20   6       29.06       23.88     31.20 o 
   0  20   6       10.87       18.01     25.55 o 
   1  20   6        4.78      -12.96     14.10 o 
 -19   0   7        2.76       27.04     22.89 o 
 -17   0   7       40.44       28.79     13.40 o 
 -15   0   7      671.24      678.63     71.18 o 
 -13   0   7       64.87       75.53     49.16 o 
 -11   0   7      219.28      164.28     49.87 o 
  -9   0   7      140.56       92.98     47.62 o 
  -7   0   7      624.67      679.98     45.48 o 
  -5   0   7       24.72        9.64      5.90 o 
  -3   0   7      320.46      439.75     21.00 o 
  -1   0   7        4.29       -0.06      3.27 o 
   1   0   7     1792.80     1670.62     45.59 o 
   3   0   7       96.03      128.49     12.54 o 
   5   0   7       68.26       92.75     10.59 o 
   9   0   7      879.37      806.08     64.81 o 
  11   0   7      108.83       97.87     27.31 o 
  13   0   7      262.98      302.62     47.62 o 
  15   0   7       64.43       49.87     22.79 o 
 -19   1   7       20.31       19.37     22.15 o 
 -18   1   7      158.11      182.26     38.11 o 
 -17   1   7       26.98       10.07     12.17 o 
 -16   1   7        0.01       10.54      8.71 o 
 -15   1   7       23.20        4.69      7.20 o 
 -14   1   7      442.16      407.86     33.59 o 
 -13   1   7      255.28      253.29     22.53 o 
 -12   1   7       16.27       14.18      7.85 o 
 -11   1   7      244.01      224.44     19.34 o 
 -10   1   7      336.43      301.65     25.57 o 
  -9   1   7       38.52       20.96      5.18 o 
  -8   1   7     1311.21     1300.88     42.12 o 
  -7   1   7     1039.17      945.93     43.17 o 
  -6   1   7     1408.44     1636.92     52.45 o 
  -5   1   7     1475.98     1478.72     37.39 o 
  -4   1   7     6240.51     5864.25     68.08 o 
  -3   1   7        1.02       11.56      2.98 o 
  -2   1   7       19.38       29.37      4.17 o 
  -1   1   7     1650.29     1643.80     28.86 o 
   0   1   7     4022.76     3008.08     41.74 o 
   1   1   7      840.62      488.73     17.46 o 
   2   1   7        0.22        1.91      3.04 o 
   3   1   7     2444.32     2946.10     41.63 o 
   4   1   7       50.92       44.12      7.17 o 
   5   1   7       19.49        8.08      3.68 o 
   6   1   7      373.54      350.71     23.74 o 
   7   1   7      174.45      189.45     18.16 o 
   8   1   7       56.43       37.64      9.06 o 
   9   1   7       59.38       82.25     15.46 o 
  10   1   7      127.33       71.25     14.19 o 
  11   1   7      506.22      582.90     43.89 o 
  12   1   7       21.92       16.72     10.04 o 
  13   1   7       56.63       34.11     18.74 o 
  14   1   7       26.46       52.11     18.90 o 
  15   1   7       51.80       63.19     16.72 o 
  16   1   7       33.17       45.36     22.38 o 
 -19   2   7       24.21       47.66     27.29 o 
 -18   2   7       80.53       98.21     21.36 o 
 -17   2   7       31.31        4.87     21.97 o 
 -16   2   7        1.16        3.56      9.34 o 
 -15   2   7       20.87       14.64      8.96 o 
 -14   2   7      194.01      134.80     19.27 o 
 -13   2   7      591.27      523.08     31.10 o 
 -12   2   7      103.45       32.33     16.44 o 
 -11   2   7        0.17        4.95      4.75 o 
 -10   2   7      445.36      460.87     28.75 o 
  -9   2   7      313.19      343.88     18.76 o 
  -8   2   7     1049.14     1045.66     37.85 o 
  -7   2   7      218.51      243.86     20.25 o 
  -6   2   7     1603.63     1575.76     46.26 o 
  -5   2   7     3223.02     3785.87     72.38 o 
  -4   2   7     6822.26     7091.62     80.41 o 
  -3   2   7      260.72      282.27     17.62 o 
  -2   2   7     1543.55     1618.51     29.45 o 
  -1   2   7     1093.13     1021.28     22.89 o 
   0   2   7       17.13       24.29      3.53 o 
   1   2   7     1790.74     1951.63     34.39 o 
   2   2   7     3676.56     3273.46     53.48 o 
   3   2   7     1424.82     1296.49     37.11 o 
   4   2   7        8.86        9.65      3.65 o 
   5   2   7        7.54       11.93      5.03 o 
   6   2   7      447.94      479.61     31.12 o 
   7   2   7        8.14        8.11      9.33 o 
   8   2   7     1568.86     1872.29     66.31 o 
   9   2   7      112.63      132.65     18.87 o 
  10   2   7      105.10      151.73     20.97 o 
  11   2   7      195.06      185.43     24.11 o 
  12   2   7       40.04       30.36     10.93 o 
  13   2   7        0.49      -16.98     11.32 o 
  14   2   7       21.34       15.03      8.59 o 
  15   2   7       16.36        9.92     10.74 o 
  16   2   7        0.37       -6.41     10.95 o 
 -18   3   7        3.96       14.24     18.39 o 
 -17   3   7       35.14       63.94     20.69 o 
 -16   3   7       31.43       -6.92     11.21 o 
 -15   3   7       38.17       17.80      9.29 o 
 -14   3   7        4.91       16.87      7.25 o 
 -13   3   7     1663.72     1596.19     83.67 o 
 -12   3   7      487.62      490.60     30.04 o 
 -11   3   7      966.06      958.52     44.64 o 
 -10   3   7      548.68      532.54     29.26 o 
  -9   3   7       15.86       16.37      8.11 o 
  -8   3   7     1468.34     1349.91     42.45 o 
  -7   3   7      135.88       64.46     10.54 o 
  -6   3   7     1128.08     1052.77     32.74 o 
  -5   3   7       41.01       26.49      4.10 o 
  -4   3   7     1508.83     1604.35     33.29 o 
  -3   3   7       53.42       65.51      7.65 o 
  -2   3   7        0.67        8.50      3.30 o 
  -1   3   7       58.05       99.09     12.22 o 
   0   3   7      489.00      517.42     16.29 o 
   1   3   7     1878.65     2432.48     36.26 o 
   2   3   7     4968.54     4954.84     58.43 o 
   3   3   7     6786.20     7083.67     77.58 o 
   4   3   7     1225.21     1152.11     40.80 o 
   5   3   7       60.78      108.25     13.18 o 
   6   3   7      219.17      196.94     17.02 o 
   7   3   7        6.79        2.65      4.90 o 
   8   3   7      873.31      965.35     40.32 o 
   9   3   7      661.14      658.49     41.16 o 
  10   3   7      781.36      785.59     46.84 o 
  11   3   7        0.01       -2.22      7.65 o 
  12   3   7       10.18       17.35      9.14 o 
  13   3   7       57.07       57.74     14.98 o 
  14   3   7       52.25       92.70     26.35 o 
  15   3   7       88.25      109.08     22.33 o 
  16   3   7       15.28       -7.72     15.44 o 
 -18   4   7        8.19      -14.30     13.60 o 
 -17   4   7        2.62       16.71     10.84 o 
 -16   4   7       38.63       22.11     15.37 o 
 -15   4   7       12.05       32.03     16.48 o 
 -14   4   7      356.79      328.36     29.80 o 
 -13   4   7      109.86       85.22     12.31 o 
 -12   4   7       35.45       10.98      8.69 o 
 -11   4   7        4.46        9.00     10.88 o 
 -10   4   7     2302.32     2140.93     63.45 o 
  -9   4   7     1430.67     1412.18     50.33 o 
  -8   4   7      174.60      237.08     17.49 o 
  -7   4   7      961.72     1139.52     34.46 o 
  -6   4   7     1084.11      944.74     29.16 o 
  -5   4   7      980.52      826.26     29.12 o 
  -4   4   7      845.41     1094.22     34.64 o 
  -3   4   7       28.71       14.90      4.22 o 
  -2   4   7      401.36      464.24     20.34 o 
  -1   4   7       71.72       43.63      6.43 o 
   0   4   7     1381.51     1364.05     30.62 o 
   1   4   7       44.06      153.84      8.75 o 
   2   4   7       95.61      112.24      8.57 o 
   3   4   7     2813.61     3076.25     52.75 o 
   4   4   7       15.56       38.88      7.78 o 
   5   4   7      440.75      437.34     25.32 o 
   6   4   7     1328.71     1209.09     41.13 o 
   7   4   7     2220.08     2288.11     58.18 o 
   8   4   7      506.21      569.06     30.32 o 
   9   4   7       31.90       22.76      9.39 o 
  10   4   7       68.60      123.36     15.99 o 
  11   4   7      922.94     1040.23     55.88 o 
  12   4   7        4.13      -13.74      9.16 o 
  13   4   7       26.00       33.78     25.22 o 
  14   4   7      311.60      352.14     36.30 o 
  15   4   7      134.56      148.12     29.51 o 
  16   4   7        0.19       18.56     16.11 o 
 -18   5   7       26.70       42.82     31.69 o 
 -17   5   7        9.13      -23.74     25.65 o 
 -16   5   7       52.74       66.67     21.64 o 
 -15   5   7        2.55       12.22     11.78 o 
 -14   5   7       68.75      112.48     27.13 o 
 -13   5   7       17.43       25.71     12.72 o 
 -12   5   7        3.91       -1.18      5.77 o 
 -11   5   7      660.20      686.95     53.20 o 
 -10   5   7      295.35      271.56     23.44 o 
  -9   5   7     3214.83     3364.25     63.28 o 
  -8   5   7     1014.05     1077.17     29.52 o 
  -7   5   7       31.41       23.13      4.79 o 
  -6   5   7     1303.50     1374.44     36.99 o 
  -5   5   7     2469.63     2623.24     61.29 o 
  -4   5   7      723.17      810.38     28.36 o 
  -3   5   7     1306.31     1159.74     33.44 o 
  -2   5   7      546.72      490.08     20.78 o 
  -1   5   7     1595.09     1609.03     39.21 o 
   0   5   7      221.84      192.13     13.18 o 
   1   5   7      243.54      194.27     12.58 o 
   2   5   7        1.78       13.54      5.10 o 
   3   5   7     1096.79      918.08     28.59 o 
   4   5   7       55.42       50.43      5.08 o 
   5   5   7      400.91      397.94     20.04 o 
   6   5   7      118.78      143.05     14.00 o 
   7   5   7      172.78      116.74     12.63 o 
   8   5   7      277.98      267.66     19.89 o 
   9   5   7      333.85      334.40     23.27 o 
  10   5   7      183.47      221.15     19.40 o 
  11   5   7      329.86      320.05     30.93 o 
  12   5   7       48.44       60.22     20.09 o 
  13   5   7       43.92       28.12     13.25 o 
  14   5   7       95.68       91.69     22.63 o 
  15   5   7       63.54       66.13     21.26 o 
 -18   6   7       22.85        2.54     16.62 o 
 -17   6   7      114.10      130.26     53.03 o 
 -16   6   7        0.06      -24.58     22.45 o 
 -15   6   7       77.96       78.96     21.60 o 
 -14   6   7       45.04       41.96     14.18 o 
 -13   6   7       40.28       45.92     16.28 o 
 -12   6   7      373.60      402.08     50.91 o 
 -11   6   7      110.54       78.89     10.87 o 
 -10   6   7      160.12      151.56     18.21 o 
  -9   6   7      216.16      207.81     13.23 o 
  -8   6   7     2751.82     2671.05     47.44 o 
  -7   6   7       53.52       35.07      4.54 o 
  -6   6   7     1048.30      881.92     26.84 o 
  -5   6   7      659.18      838.33     34.43 o 
  -4   6   7       46.95       22.18      5.32 o 
  -3   6   7      743.92      725.27     26.96 o 
  -2   6   7      112.97      141.44     12.07 o 
  -1   6   7       79.82      126.50     11.08 o 
   0   6   7      207.96      227.32     13.82 o 
   1   6   7        0.35        0.26      4.99 o 
   2   6   7       41.43       52.86      9.23 o 
   3   6   7      120.77      128.37     14.74 o 
   4   6   7      243.25      262.05     15.84 o 
   5   6   7      205.72      166.78      9.24 o 
   6   6   7      284.67      308.73     18.29 o 
   7   6   7       21.09       27.59      7.21 o 
   8   6   7      105.21      108.97     12.14 o 
   9   6   7        6.46        8.26      4.44 o 
  10   6   7        0.00        3.71      8.05 o 
  11   6   7        6.33       -1.48      6.85 o 
  12   6   7        7.08        8.28      7.89 o 
  13   6   7       30.49       32.28     18.04 o 
  14   6   7       22.01       21.23     19.41 o 
  15   6   7       23.18       91.00     33.99 o 
 -18   7   7        6.99       73.91     37.94 o 
 -17   7   7       30.01      109.83     53.30 o 
 -16   7   7       33.85       62.62     34.20 o 
 -15   7   7      428.35      484.00     88.18 o 
 -14   7   7        4.21      -23.26     28.95 o 
 -13   7   7        7.90        5.24     18.04 o 
 -12   7   7      173.79      178.37     45.57 o 
 -11   7   7      845.12      878.03     75.03 o 
 -10   7   7      139.44      167.65     62.74 o 
  -9   7   7      344.76      358.90     30.77 o 
  -8   7   7       39.05       59.55      6.25 o 
  -7   7   7      145.20      143.35     11.12 o 
  -6   7   7      165.87      179.15     12.10 o 
  -5   7   7     1091.62     1170.70     38.67 o 
  -4   7   7       16.60        9.38      4.66 o 
  -3   7   7        4.95        1.21      3.37 o 
  -2   7   7     1028.64     1027.46     31.13 o 
  -1   7   7       68.53       77.91      8.46 o 
   0   7   7      983.59     1048.37     29.12 o 
   1   7   7      998.98      916.07     37.90 o 
   2   7   7      130.00      149.02     15.22 o 
   3   7   7      359.59      388.05     23.24 o 
   4   7   7        3.61        4.06      8.83 o 
   5   7   7      105.95      115.26     19.65 o 
   6   7   7       32.56       19.90      8.05 o 
   7   7   7       72.31       73.57      9.07 o 
   8   7   7        5.60        7.58      4.26 o 
   9   7   7      565.42      486.91     26.74 o 
  10   7   7        0.41        4.63      7.27 o 
  11   7   7       16.66        1.74      6.52 o 
  12   7   7      183.58      179.29     30.99 o 
  13   7   7        0.80      -14.90     13.26 o 
  14   7   7       18.37       16.84     11.22 o 
  15   7   7      267.14      366.17     63.80 o 
 -17   8   7       54.31       84.61     37.70 o 
 -16   8   7       45.97       46.35     40.30 o 
 -15   8   7        0.76       -2.29     14.09 o 
 -14   8   7      222.45      270.70     67.59 o 
 -13   8   7       43.20       52.06     17.78 o 
 -12   8   7      125.04      118.51     28.49 o 
 -11   8   7      469.37      522.57     58.91 o 
 -10   8   7      122.23      143.61     30.74 o 
  -9   8   7      293.32      209.73     24.13 o 
  -8   8   7     2211.69     2212.57     76.98 o 
  -7   8   7        8.94       12.61      4.71 o 
  -6   8   7      749.57      729.73     26.52 o 
  -5   8   7      100.76       85.94     11.04 o 
  -4   8   7      971.52     1015.87     37.39 o 
  -3   8   7      153.54      161.88     14.25 o 
  -2   8   7     1676.46     1605.83     37.96 o 
  -1   8   7       18.69        4.11      2.91 o 
   0   8   7       19.69        3.62      5.23 o 
   1   8   7       22.78        9.46      7.32 o 
   2   8   7        0.33        3.52      5.44 o 
   3   8   7        0.01       -0.68      4.74 o 
   4   8   7       26.94       10.42      8.63 o 
   5   8   7      329.37      308.55     27.67 o 
   6   8   7      359.30      344.19     41.34 o 
   7   8   7       51.04       37.65     10.88 o 
   8   8   7      593.28      547.17     44.92 o 
   9   8   7       44.65       31.86     10.45 o 
  10   8   7       37.82       31.21     10.45 o 
  11   8   7       31.34       33.08     12.63 o 
  12   8   7       92.74      120.18     25.93 o 
  13   8   7        2.82        9.97      9.77 o 
  14   8   7        0.00      -20.31     15.33 o 
 -17   9   7       22.21       52.70     39.40 o 
 -16   9   7       57.33      101.21     44.51 o 
 -15   9   7      203.10      244.04     69.21 o 
 -14   9   7        1.36       45.35     21.28 o 
 -13   9   7       33.10       51.28     22.42 o 
 -12   9   7       70.43       86.32     37.40 o 
 -11   9   7      388.75      363.32     50.44 o 
 -10   9   7        2.27       -6.92     11.15 o 
  -9   9   7       50.07       82.64     15.13 o 
  -8   9   7     2084.87     2038.39     93.46 o 
  -7   9   7      527.21      532.69     18.56 o 
  -6   9   7       67.86       46.32      8.34 o 
  -5   9   7        4.28       -0.10      6.17 o 
  -4   9   7      509.09      555.39     30.33 o 
  -3   9   7      335.67      246.35     21.26 o 
  -2   9   7      914.59      857.09     31.78 o 
  -1   9   7       50.97       34.93      5.32 o 
   0   9   7     1151.35     1240.99     31.73 o 
   1   9   7       32.23       24.90      7.46 o 
   2   9   7       85.33      111.99     13.47 o 
   3   9   7        6.51       14.36      5.70 o 
   4   9   7       53.02       56.15     14.04 o 
   5   9   7      182.29      209.04     23.13 o 
   6   9   7       83.02       67.96     14.04 o 
   7   9   7        0.12       -0.33      9.33 o 
   8   9   7      450.84      528.60     47.24 o 
   9   9   7       98.79       89.26     18.66 o 
  10   9   7       94.81       96.71     39.13 o 
  11   9   7       72.97       35.66     26.76 o 
  12   9   7       53.93      100.92     25.55 o 
  13   9   7        1.15       19.60     24.05 o 
  14   9   7       20.52        4.59     11.99 o 
 -16  10   7       50.15       35.56     30.46 o 
 -15  10   7       33.25       75.60     36.87 o 
 -14  10   7       13.74       12.02     16.37 o 
 -13  10   7       21.11        7.16     10.75 o 
 -12  10   7       52.25       49.40     21.12 o 
 -11  10   7       47.87       70.25     26.31 o 
 -10  10   7        6.86       -0.26      8.68 o 
  -9  10   7     1181.73     1240.97     61.22 o 
  -8  10   7      153.72      154.98     21.25 o 
  -7  10   7      905.86      731.55     55.08 o 
  -6  10   7      316.14      285.78     20.49 o 
  -5  10   7      165.29      119.71     15.45 o 
  -4  10   7      420.32      406.63     23.82 o 
  -3  10   7        7.19        7.05      5.55 o 
  -2  10   7     1283.71     1303.16     43.06 o 
  -1  10   7      437.14      408.44     18.40 o 
   0  10   7      801.21      842.49     24.48 o 
   1  10   7       21.87        8.02      7.61 o 
   2  10   7      191.51      194.20     19.29 o 
   3  10   7       82.87       68.90     12.28 o 
   4  10   7      173.89      161.59     18.19 o 
   5  10   7      303.55      247.72     26.03 o 
   6  10   7      157.97      181.18     22.46 o 
   7  10   7       46.34       23.66      5.96 o 
   8  10   7       58.10       51.60     15.89 o 
   9  10   7       98.33       70.98     17.60 o 
  10  10   7      117.34       62.21     17.07 o 
  11  10   7       11.42       13.54     11.89 o 
  12  10   7      113.78      129.21     26.84 o 
  13  10   7       29.42       20.39     27.46 o 
 -16  11   7       33.29       54.21     35.65 o 
 -15  11   7        2.49        9.32     12.45 o 
 -14  11   7        1.45       19.48     15.87 o 
 -13  11   7       27.75       36.46     21.37 o 
 -12  11   7        3.56      -17.38     20.70 o 
 -11  11   7       33.46       29.99     38.73 o 
 -10  11   7      287.64      354.39     33.08 o 
  -9  11   7      368.64      356.58     33.45 o 
  -8  11   7      568.31      593.06     42.86 o 
  -7  11   7      508.94      504.25     34.29 o 
  -6  11   7       42.98       30.17      7.03 o 
  -5  11   7       18.28       28.88      6.52 o 
  -4  11   7      203.18      215.27     18.01 o 
  -3  11   7      249.07      256.81     19.98 o 
  -2  11   7        0.04       -2.28      5.35 o 
  -1  11   7        2.89       10.76      7.12 o 
   0  11   7       25.93       12.63      4.92 o 
   1  11   7        0.33       -3.73      7.95 o 
   2  11   7     4778.87     4617.86    121.02 o 
   3  11   7       11.68       31.83     10.51 o 
   4  11   7       93.92      113.77     18.43 o 
   5  11   7      261.16      229.01     30.14 o 
   6  11   7        3.70        1.12      7.76 o 
   7  11   7        7.77        8.87      5.79 o 
   8  11   7       99.05       91.24     20.70 o 
   9  11   7       32.04       67.84     18.21 o 
  10  11   7       21.53       13.95     10.35 o 
  11  11   7       60.98       76.52     23.24 o 
  12  11   7       47.10       66.90     28.26 o 
 -15  12   7        5.00       -4.25     12.49 o 
 -14  12   7      219.53      262.23     40.26 o 
 -13  12   7      162.18      177.30     33.83 o 
 -12  12   7       29.12       44.79     16.96 o 
 -11  12   7       68.01       90.76     22.57 o 
 -10  12   7      189.93      194.89     33.42 o 
  -9  12   7       99.38       96.05     21.82 o 
  -8  12   7       11.93       13.35      8.42 o 
  -7  12   7       35.30       25.46      9.29 o 
  -6  12   7      644.60      638.29     30.07 o 
  -5  12   7       30.24       18.31      6.85 o 
  -4  12   7      256.38      253.75     20.13 o 
  -3  12   7       56.58       44.59      8.69 o 
  -2  12   7      215.02      194.92     17.82 o 
  -1  12   7       61.74       74.65     10.91 o 
   0  12   7      370.82      412.97     17.20 o 
   1  12   7     1490.05     1499.95     72.10 o 
   2  12   7     1743.45     1619.40     81.28 o 
   3  12   7      511.75      576.50     47.22 o 
   4  12   7       30.16       69.21     14.95 o 
   5  12   7        5.66      -15.14     23.95 o 
   6  12   7      111.06      134.24     24.69 o 
   7  12   7       40.02       50.51     17.13 o 
   8  12   7        1.10        3.90      9.42 o 
   9  12   7      272.84      289.72     49.23 o 
  10  12   7       18.36       13.04     12.10 o 
  11  12   7       13.54       -5.03     11.95 o 
  12  12   7        8.43       12.57     34.72 o 
 -14  13   7       66.87       89.31     26.33 o 
 -13  13   7       13.92        1.12     12.82 o 
 -12  13   7        0.01       -8.73     16.63 o 
 -11  13   7       44.78       83.19     19.11 o 
 -10  13   7        5.05       -0.83      8.50 o 
  -9  13   7       35.60       17.17      9.28 o 
  -8  13   7       93.53       92.49     18.45 o 
  -7  13   7        2.08       -2.55      8.95 o 
  -6  13   7       36.14        0.88      6.05 o 
  -5  13   7      434.19      344.45     22.92 o 
  -4  13   7       59.23       29.73      9.42 o 
  -3  13   7       35.92       33.05      8.09 o 
  -2  13   7      110.22      111.68     13.80 o 
  -1  13   7      417.25      403.44     25.17 o 
   0  13   7       96.85       79.94      9.96 o 
   1  13   7      527.51      652.55     49.07 o 
   2  13   7       25.27       25.34     13.33 o 
   3  13   7       70.67       85.56     16.64 o 
   4  13   7      178.16      189.53     24.54 o 
   5  13   7        0.63        3.09     19.38 o 
   6  13   7        1.13      -11.56     14.56 o 
   7  13   7      249.26      244.26     34.85 o 
   8  13   7        5.78        3.45     10.65 o 
   9  13   7        2.58       -9.44     11.48 o 
  10  13   7       12.73       15.99     27.01 o 
  11  13   7       52.31      131.94     40.71 o 
 -14  14   7        1.47       20.98     22.35 o 
 -13  14   7      203.73      261.06     41.20 o 
 -12  14   7        0.06        4.86     10.86 o 
 -11  14   7       30.59        8.25     18.57 o 
 -10  14   7        2.18        5.56      9.55 o 
  -9  14   7      176.88      219.38     28.57 o 
  -8  14   7       13.04       27.42     11.84 o 
  -7  14   7        1.80        5.56     11.19 o 
  -6  14   7        0.70      -10.91     10.00 o 
  -5  14   7        2.19        4.47      6.98 o 
  -4  14   7        0.63        5.09      5.93 o 
  -3  14   7       25.51       15.87      6.97 o 
  -2  14   7        0.39       -4.78      9.50 o 
  -1  14   7      225.42      178.26     17.51 o 
   0  14   7       87.72      111.00     13.00 o 
   1  14   7      401.13      418.38     40.61 o 
   2  14   7       29.62       11.92     11.37 o 
   3  14   7      308.74      268.13     38.93 o 
   4  14   7      337.05      339.30     33.75 o 
   5  14   7      135.22      141.99     33.43 o 
   6  14   7      152.57      142.67     25.65 o 
   7  14   7       66.87       91.64     21.96 o 
   8  14   7       10.28      -12.94     10.70 o 
   9  14   7       11.30      735.45    470.33 o 
  10  14   7        0.06       45.80     59.32 o 
 -13  15   7       13.48       18.41     33.07 o 
 -12  15   7      103.86       87.30     43.61 o 
 -11  15   7       63.27       62.64     16.47 o 
 -10  15   7       16.90       32.75     12.32 o 
  -9  15   7       23.71       14.09     12.07 o 
  -8  15   7      176.79      190.36     27.58 o 
  -7  15   7        4.87        4.08     10.24 o 
  -6  15   7      152.11      112.93     27.34 o 
  -5  15   7       22.16       29.81     13.84 o 
  -4  15   7        0.62       -8.49      8.35 o 
  -3  15   7       11.51       14.16      8.49 o 
  -2  15   7       24.98       30.84      8.10 o 
  -1  15   7       89.02      148.39     25.63 o 
   0  15   7      938.58      991.60     66.75 o 
   1  15   7        6.51       15.90      9.51 o 
   2  15   7      197.89      204.98     29.09 o 
   3  15   7       13.01       14.51      9.54 o 
   4  15   7      532.31      637.20     72.42 o 
   5  15   7      158.21      141.96     87.87 o 
   6  15   7       76.87       63.63     16.91 o 
   7  15   7        0.34        1.13     14.20 o 
   8  15   7       16.96       15.95     11.82 o 
   9  15   7       29.31       39.91     25.04 o 
 -11  16   7        6.13      -15.20     13.11 o 
 -10  16   7       88.87      134.13     25.11 o 
  -9  16   7       46.60        7.31     10.15 o 
  -8  16   7        4.54        4.47     10.58 o 
  -7  16   7        0.37      -14.03     12.36 o 
  -6  16   7       37.73       73.44     20.98 o 
  -5  16   7       22.76       19.82     12.50 o 
  -4  16   7       69.06       40.40     17.34 o 
  -3  16   7       22.67       11.64     18.95 o 
  -2  16   7        0.04       13.05     10.20 o 
  -1  16   7       14.21       13.14     21.62 o 
   0  16   7      170.73      218.65     32.35 o 
   1  16   7       41.27       66.02     19.20 o 
   2  16   7        7.90       -2.01      8.96 o 
   3  16   7       76.49       34.91     33.29 o 
   4  16   7       84.79      109.69     32.38 o 
   5  16   7       30.30       32.93     33.76 o 
   6  16   7       32.57       38.73     13.05 o 
   7  16   7        1.23        2.02     15.66 o 
   8  16   7       46.96       66.46     29.68 o 
 -10  17   7      216.08      263.07     40.84 o 
  -9  17   7        4.17      -13.14     10.18 o 
  -8  17   7       28.85       34.99     13.19 o 
  -7  17   7       35.39       31.97     13.24 o 
  -6  17   7       15.43       13.24     10.10 o 
  -5  17   7        1.55       17.30     13.80 o 
  -4  17   7       52.78       53.65     36.38 o 
  -3  17   7        1.69        2.87     32.77 o 
  -2  17   7        0.03       22.64     25.36 o 
  -1  17   7      102.60      126.19     24.89 o 
   0  17   7       75.02       72.52     19.13 o 
   1  17   7      146.85      163.36     26.97 o 
   2  17   7       97.62       97.10     29.36 o 
   3  17   7       38.60       23.30     17.60 o 
   4  17   7      134.19      130.25     33.57 o 
   5  17   7       26.00       68.79     67.85 o 
   6  17   7        7.91       50.62     24.81 o 
   7  17   7        1.30      -43.46     33.05 o 
  -8  18   7        6.62        4.26     23.10 o 
  -7  18   7      164.59      204.51     37.63 o 
  -6  18   7       76.47       91.00     34.34 o 
  -5  18   7       17.22      -14.26     13.88 o 
  -4  18   7        1.26       17.00     16.54 o 
  -3  18   7       80.92       94.43     32.34 o 
  -2  18   7      205.34      244.75     46.44 o 
  -1  18   7       22.42       17.28     14.31 o 
   0  18   7      194.76      179.20     31.51 o 
   1  18   7        1.73       -9.08     10.42 o 
   2  18   7       79.32       67.97     48.95 o 
   3  18   7       14.32       52.02     22.02 o 
   4  18   7       27.41       50.34     23.27 o 
   5  18   7      134.86      183.47     42.61 o 
   6  18   7       46.20       61.67     36.87 o 
  -6  19   7        7.75       26.84     18.91 o 
  -5  19   7       36.36        8.34     12.70 o 
  -4  19   7       60.01       53.01     60.92 o 
  -3  19   7      100.50      141.09     36.48 o 
  -2  19   7       90.70      149.90     38.32 o 
  -1  19   7       15.92       11.13     40.28 o 
   0  19   7       16.55       21.70     13.40 o 
   1  19   7        0.03       15.00     17.17 o 
   2  19   7        1.99       -3.46     29.16 o 
   3  19   7        1.05        8.78     17.51 o 
 -18   0   8       13.14       36.53     21.25 o 
 -16   0   8       38.58      109.64     26.69 o 
 -14   0   8       46.96       59.54     19.74 o 
 -12   0   8      968.82     1034.09    117.91 o 
 -10   0   8       36.80       21.76     10.42 o 
  -8   0   8       32.52       81.41     13.82 o 
  -6   0   8      989.82      826.90     74.41 o 
  -4   0   8     4478.50     5867.49    102.79 o 
  -2   0   8     1944.19     2198.28     48.85 o 
   0   0   8      210.06      307.42     21.47 o 
   2   0   8        0.15       18.63      5.81 o 
   4   0   8       77.79       63.62     14.85 o 
   6   0   8       81.07       42.11      8.39 o 
   8   0   8       18.21      288.06     63.28 o 
  10   0   8       33.01        4.06     20.82 o 
  12   0   8       34.63       96.39     27.84 o 
  14   0   8       68.70       52.80     24.23 o 
 -18   1   8        2.80        1.92     14.44 o 
 -17   1   8        2.40       -7.64     15.89 o 
 -16   1   8       18.53       -7.00      7.87 o 
 -15   1   8       15.46       15.72      8.39 o 
 -14   1   8      366.40      390.91     33.17 o 
 -13   1   8     2849.41     2862.68    100.93 o 
 -12   1   8      217.55      201.37     19.97 o 
 -11   1   8        0.54       -4.02      6.71 o 
 -10   1   8       21.40       23.64      6.72 o 
  -9   1   8       20.32        8.62      4.49 o 
  -8   1   8       76.40       40.93     16.53 o 
  -7   1   8      855.91      831.60     45.58 o 
  -6   1   8      138.23      157.90     15.06 o 
  -5   1   8      211.47      290.02     17.67 o 
  -4   1   8      175.37      144.96     14.16 o 
  -3   1   8      106.54       61.67      9.16 o 
  -2   1   8      184.67      149.94     17.07 o 
  -1   1   8     2974.08     3089.22     42.31 o 
   0   1   8     1043.53      732.83     22.15 o 
   1   1   8        7.19       56.30      6.31 o 
   2   1   8      145.10      228.95     13.53 o 
   3   1   8      298.90      228.94     27.42 o 
   4   1   8     1590.50     1610.67     48.63 o 
   5   1   8       42.93       41.76      5.60 o 
   6   1   8      103.49       64.96     10.55 o 
   7   1   8       46.86       59.50     12.50 o 
   8   1   8      960.17     1075.79     52.24 o 
   9   1   8      987.78      988.35     52.46 o 
  10   1   8        5.12        2.03     10.80 o 
  11   1   8       46.96       46.74     12.03 o 
  12   1   8       21.27       15.03     11.32 o 
  13   1   8      227.04      279.39     32.60 o 
  14   1   8       38.93       57.12     15.14 o 
  15   1   8      308.06      440.31     43.63 o 
 -18   2   8        0.83        4.21     11.46 o 
 -17   2   8       20.78        7.11      9.23 o 
 -16   2   8       52.41       52.00     15.56 o 
 -15   2   8        9.92        8.47     16.55 o 
 -14   2   8       40.57        9.30     13.41 o 
 -13   2   8      251.02      206.48     23.76 o 
 -12   2   8      175.84      162.12     17.41 o 
 -11   2   8        4.47        3.20      3.67 o 
 -10   2   8      235.81      249.39     24.00 o 
  -9   2   8      374.71      381.78     28.53 o 
  -8   2   8      196.83      266.49     20.08 o 
  -7   2   8        3.12        1.94      5.13 o 
  -6   2   8      169.95      204.23     16.61 o 
  -5   2   8        2.27        6.45      4.18 o 
  -4   2   8     5641.24     6202.98     73.86 o 
  -3   2   8     1945.11     2336.10     40.24 o 
  -2   2   8      970.03     1137.23     27.47 o 
  -1   2   8     1783.83     2142.17     36.92 o 
   0   2   8      238.13      283.97     35.15 o 
   1   2   8      652.55      441.78     17.64 o 
   2   2   8        0.39       10.45      3.79 o 
   3   2   8     2861.32     3121.04     51.85 o 
   4   2   8     4433.97     4536.19     87.32 o 
   5   2   8      366.68      520.99     26.14 o 
   6   2   8       32.14       31.13      8.37 o 
   7   2   8      407.13      475.19     29.06 o 
   8   2   8     1838.24     1949.50     70.17 o 
   9   2   8      588.20      708.35     43.97 o 
  10   2   8      348.62      356.66     32.56 o 
  11   2   8       24.66       26.78     11.37 o 
  12   2   8      173.39      156.07     23.56 o 
  13   2   8       11.87        8.65      8.79 o 
  14   2   8      125.02      142.00     24.32 o 
  15   2   8        7.74       25.91     13.13 o 
 -18   3   8       54.86       28.00     32.27 o 
 -17   3   8       13.16        4.63     10.28 o 
 -16   3   8       94.23       85.82     19.47 o 
 -15   3   8      314.50      367.64     31.89 o 
 -14   3   8       40.52       22.59      9.96 o 
 -13   3   8       12.70       -1.16      4.74 o 
 -12   3   8      114.12      105.69     16.27 o 
 -11   3   8      387.95      420.16     31.13 o 
 -10   3   8       29.90       26.68      9.79 o 
  -9   3   8      158.73      156.62     15.61 o 
  -8   3   8        0.66        3.15      4.11 o 
  -7   3   8      110.23       69.96     12.34 o 
  -6   3   8     1515.19     1695.78     47.14 o 
  -5   3   8       41.02       13.27      3.59 o 
  -4   3   8      438.14      396.28     18.51 o 
  -3   3   8      158.48      144.22     11.50 o 
  -2   3   8      228.04      145.64      9.89 o 
  -1   3   8       17.12       25.32      4.37 o 
   0   3   8       50.94       35.79      4.55 o 
   1   3   8     2519.40     2703.13     39.47 o 
   2   3   8        0.07       -2.61      3.76 o 
   3   3   8      135.33      122.97     11.66 o 
   4   3   8      124.37       83.99     11.63 o 
   5   3   8     2105.87     2215.29     57.46 o 
   6   3   8     2117.95     2283.53     55.76 o 
   7   3   8      165.49      157.83     20.49 o 
   8   3   8      345.02      316.15     24.08 o 
   9   3   8        3.34        7.29      6.57 o 
  10   3   8      173.83      177.83     19.17 o 
  11   3   8        2.93       15.98      8.78 o 
  12   3   8      101.95      108.16     20.02 o 
  13   3   8       45.44       18.75     12.03 o 
  14   3   8        1.72       19.37     11.21 o 
  15   3   8       78.12       80.38     23.15 o 
 -18   4   8      149.57      115.75     34.87 o 
 -17   4   8        3.20        1.34      9.23 o 
 -16   4   8        0.23        7.25     10.50 o 
 -15   4   8       33.83       24.39     15.55 o 
 -14   4   8      112.29      110.72     21.38 o 
 -13   4   8      142.77      144.42     24.53 o 
 -12   4   8      385.22      346.44     29.28 o 
 -11   4   8      604.98      549.60     43.58 o 
 -10   4   8       13.69       19.22      7.55 o 
  -9   4   8       30.31       24.29      7.14 o 
  -8   4   8      474.78      558.97     25.03 o 
  -7   4   8      231.34      344.32     19.17 o 
  -6   4   8       18.96       16.41      6.89 o 
  -5   4   8      168.40       94.39     22.88 o 
  -4   4   8      137.07      139.96     12.23 o 
  -3   4   8     3475.19     4301.60     62.44 o 
  -2   4   8      386.24      523.04     21.31 o 
  -1   4   8       19.77        7.37      3.08 o 
   0   4   8     1171.90     1307.92     27.85 o 
   1   4   8     1393.79     1507.67     30.17 o 
   2   4   8       33.46       29.05      4.09 o 
   3   4   8     1727.38     1786.06     33.89 o 
   4   4   8     2295.53     2416.63     49.45 o 
   5   4   8       12.02       24.86      8.86 o 
   6   4   8        0.37        0.92      5.41 o 
   7   4   8       31.79       40.30      8.64 o 
   8   4   8      993.23     1103.59     44.12 o 
   9   4   8      325.07      292.89     26.99 o 
  10   4   8       49.47       57.92     10.68 o 
  11   4   8       33.63       41.78     11.94 o 
  12   4   8        2.23       21.20      9.55 o 
  13   4   8      390.85      459.88     41.16 o 
  14   4   8       59.16       41.09     21.61 o 
  15   4   8       18.29       25.07     15.26 o 
 -18   5   8      124.79      131.48     36.93 o 
 -17   5   8       16.86       23.57     18.30 o 
 -16   5   8        3.21       -7.80     11.06 o 
 -15   5   8       58.92       50.51     21.13 o 
 -14   5   8        9.28       -0.24      8.68 o 
 -13   5   8        0.85       -0.31     20.42 o 
 -12   5   8       79.93       48.38     11.60 o 
 -11   5   8     1872.10     1983.88     62.12 o 
 -10   5   8     4842.81     4971.59     79.44 o 
  -9   5   8       11.67       13.19      4.87 o 
  -8   5   8      222.39      296.94     17.24 o 
  -7   5   8        8.34        8.14      3.62 o 
  -6   5   8      182.69      248.85     16.32 o 
  -5   5   8       23.00       27.30      5.10 o 
  -4   5   8        0.26        2.28      4.30 o 
  -3   5   8     2792.38     2756.39     54.33 o 
  -2   5   8     2402.99     2219.10     47.85 o 
  -1   5   8      240.98      286.07     16.49 o 
   0   5   8      104.87      145.22     12.41 o 
   1   5   8       14.17        3.19      2.92 o 
   2   5   8      265.95      259.23     11.50 o 
   3   5   8        6.40        7.41      2.48 o 
   4   5   8     1179.69     1129.17     31.99 o 
   5   5   8        7.19        0.02      3.94 o 
   6   5   8       79.36      116.34     13.12 o 
   7   5   8       90.96      105.25     12.60 o 
   8   5   8        4.48        0.47      4.07 o 
   9   5   8        0.01       10.78      6.75 o 
  10   5   8       36.70       67.44     13.48 o 
  11   5   8       20.69       38.17     11.80 o 
  12   5   8      349.63      411.21     37.50 o 
  13   5   8       47.32       57.12     24.18 o 
  14   5   8        7.28      -12.09     12.29 o 
  15   5   8        0.03        6.10      8.26 o 
 -18   6   8       22.89        9.94     18.99 o 
 -17   6   8        3.28        7.18     17.15 o 
 -16   6   8        4.76      -31.49     25.42 o 
 -15   6   8       12.49        0.92     22.15 o 
 -14   6   8        6.47       12.75     21.35 o 
 -13   6   8       61.52      104.46     36.82 o 
 -12   6   8      196.57      174.27     16.60 o 
 -11   6   8     2692.57     2612.72    114.54 o 
 -10   6   8      755.88      708.44     28.68 o 
  -9   6   8      107.92       79.67      9.03 o 
  -8   6   8       28.87       32.20      6.94 o 
  -7   6   8      233.54      218.85     15.84 o 
  -6   6   8       16.91       28.14      5.31 o 
  -5   6   8      162.61      148.01     12.81 o 
  -4   6   8     1215.27     1402.00     40.24 o 
  -3   6   8       51.31       36.68      6.84 o 
  -2   6   8      401.41      475.07     22.02 o 
  -1   6   8        0.54        2.96      3.99 o 
   0   6   8      413.05      492.06     22.10 o 
   1   6   8       44.93       30.97      5.02 o 
   2   6   8      374.76      428.57     24.93 o 
   3   6   8     1165.49     1257.06     36.35 o 
   4   6   8      232.03      197.95     14.95 o 
   5   6   8      614.29      745.72     38.54 o 
   6   6   8      169.89      193.36     14.99 o 
   7   6   8      202.39      209.19     16.95 o 
   8   6   8        1.53        0.02      4.36 o 
   9   6   8       97.54      105.28     13.32 o 
  10   6   8       47.26       50.11     12.37 o 
  11   6   8      124.56      108.90     18.06 o 
  12   6   8        0.13      -14.13     13.73 o 
  13   6   8        3.74      -14.33     11.21 o 
  14   6   8        1.82      -24.89     17.02 o 
  15   6   8       22.32       24.97     27.04 o 
 -17   7   8       59.84       87.36     43.48 o 
 -16   7   8      191.63      168.07     55.31 o 
 -15   7   8        4.53       18.72     21.91 o 
 -14   7   8       30.84       21.98     19.02 o 
 -13   7   8        0.93      -11.28     20.30 o 
 -12   7   8        0.08        1.05     14.99 o 
 -11   7   8       31.32       57.52     20.36 o 
 -10   7   8      853.82      858.30     74.13 o 
  -9   7   8       71.22      123.39     13.05 o 
  -8   7   8       99.98      165.20     12.75 o 
  -7   7   8      480.50      518.38     23.76 o 
  -6   7   8       22.64       38.70      6.77 o 
  -5   7   8      283.22      279.89     18.54 o 
  -4   7   8       73.78       43.97      6.41 o 
  -3   7   8        5.20        0.45      4.20 o 
  -2   7   8       26.93       20.05      4.94 o 
  -1   7   8        1.18       12.24      5.48 o 
   0   7   8      980.18     1008.71     30.34 o 
   1   7   8      872.08      799.12     34.35 o 
   2   7   8      542.39      622.58     33.18 o 
   3   7   8      468.94      386.91     36.16 o 
   4   7   8      130.19      139.56     17.91 o 
   5   7   8      575.22      562.07     38.60 o 
   6   7   8       38.24       98.29     19.76 o 
   7   7   8      220.79      185.50     11.22 o 
   8   7   8      855.35      812.61     42.09 o 
   9   7   8       73.71       65.54     12.11 o 
  10   7   8       84.64       55.21     15.95 o 
  11   7   8       23.87       45.33     19.70 o 
  12   7   8       92.60      110.65     25.58 o 
  13   7   8       36.06       22.31     12.58 o 
  14   7   8      344.51      355.77     46.13 o 
 -17   8   8       21.12       70.21     40.44 o 
 -16   8   8       18.06       28.14     14.26 o 
 -15   8   8        3.28       14.25     30.89 o 
 -14   8   8        4.10        6.14     14.34 o 
 -13   8   8       27.96       21.00     16.93 o 
 -12   8   8        5.06       24.54     17.89 o 
 -11   8   8        0.33       32.96     15.93 o 
 -10   8   8      137.42      133.07     25.01 o 
  -9   8   8     2130.38     2138.63     80.06 o 
  -8   8   8       38.70       62.28     10.35 o 
  -7   8   8     1554.31     1515.56     39.75 o 
  -6   8   8       80.63       77.14      9.77 o 
  -5   8   8       34.58       46.13      9.11 o 
  -4   8   8      119.54      120.93     12.23 o 
  -3   8   8     1138.63     1222.77     38.94 o 
  -2   8   8      204.06      170.33     13.63 o 
  -1   8   8      154.52      230.82     14.89 o 
   0   8   8      542.38      518.66     16.71 o 
   1   8   8     1279.49     1276.67     47.89 o 
   2   8   8      279.08      245.38     21.26 o 
   3   8   8      199.64      210.80     22.05 o 
   4   8   8      979.57      968.25     50.74 o 
   5   8   8       83.48       88.57     19.65 o 
   6   8   8      124.70      103.40     21.06 o 
   7   8   8       35.77       20.02     10.18 o 
   8   8   8      311.99      315.19     37.43 o 
   9   8   8      329.20      481.28     47.35 o 
  10   8   8      113.85      134.70     30.66 o 
  11   8   8       49.69      107.14     24.60 o 
  12   8   8      305.22      410.31     47.71 o 
  13   8   8       14.39       23.69     15.13 o 
  14   8   8        1.46        9.59     18.95 o 
 -17   9   8        5.67       61.20     37.56 o 
 -16   9   8      189.63      180.05     60.31 o 
 -15   9   8        0.22      -11.09     23.71 o 
 -14   9   8       21.74      -19.78     16.96 o 
 -13   9   8        6.94       -6.38     17.32 o 
 -12   9   8       57.71       15.88     20.16 o 
 -11   9   8       66.87       42.58     15.07 o 
 -10   9   8      789.39      798.15     50.84 o 
  -9   9   8     2054.07     1932.90     90.35 o 
  -8   9   8       97.04       85.62      7.33 o 
  -7   9   8      478.61      391.43     19.94 o 
  -6   9   8      213.54      245.56     20.35 o 
  -5   9   8        2.50       -3.26      5.32 o 
  -4   9   8      517.75      627.71     34.38 o 
  -3   9   8        1.77        4.14      4.59 o 
  -2   9   8     4291.65     4397.84     75.76 o 
  -1   9   8       59.77       54.53      6.93 o 
   0   9   8      208.55      228.93     22.95 o 
   1   9   8        5.52        0.26      5.12 o 
   2   9   8      599.30      685.63     46.37 o 
   3   9   8       19.04       37.52     15.26 o 
   4   9   8      372.43      327.60     35.35 o 
   5   9   8       18.24       19.14      9.73 o 
   6   9   8      561.42      498.82     45.47 o 
   7   9   8        8.08        6.11      7.71 o 
   8   9   8      230.91      256.27     35.34 o 
   9   9   8       14.72        3.88     10.50 o 
  10   9   8      121.67       48.33     27.37 o 
  11   9   8       20.97       20.03     16.45 o 
  12   9   8        0.23        5.94     11.32 o 
  13   9   8       79.37      139.30     38.84 o 
 -16  10   8      143.72      139.34     54.48 o 
 -15  10   8      114.11       68.03     38.44 o 
 -14  10   8       11.22        5.80     19.49 o 
 -13  10   8        8.99       32.07     19.54 o 
 -12  10   8      112.93      157.82     37.52 o 
 -11  10   8        9.98       10.28     13.32 o 
 -10  10   8       10.10        6.56     11.79 o 
  -9  10   8      741.05      699.57     47.41 o 
  -8  10   8      162.57      258.83     28.57 o 
  -7  10   8      456.78      427.09     20.32 o 
  -6  10   8        4.13        2.43      9.11 o 
  -5  10   8        0.68       -2.86      7.34 o 
  -4  10   8        5.09        5.01      4.92 o 
  -3  10   8       81.40       71.18      9.84 o 
  -2  10   8      343.99      403.33     19.96 o 
  -1  10   8     1134.63     1132.55     30.10 o 
   0  10   8      409.71      327.43     27.99 o 
   1  10   8      424.13      359.46     29.95 o 
   2  10   8       59.65       78.21     16.00 o 
   3  10   8       84.35       70.44     14.98 o 
   4  10   8        9.61        2.95     11.36 o 
   5  10   8       70.37       50.65     15.74 o 
   6  10   8      348.53      374.96     41.09 o 
   7  10   8      126.38      140.23     24.91 o 
   8  10   8        2.89       10.55     11.20 o 
   9  10   8       54.91       99.76     23.04 o 
  10  10   8        3.41      -17.48     11.66 o 
  11  10   8       58.63       39.28     13.28 o 
  12  10   8        2.74      -26.67     20.92 o 
 -15  11   8      314.82      410.77     61.92 o 
 -14  11   8       30.50       91.46     33.54 o 
 -13  11   8       87.08       75.29     29.47 o 
 -12  11   8      126.79      109.54     35.74 o 
 -11  11   8      517.20      664.35     60.05 o 
 -10  11   8       87.70       54.79     18.07 o 
  -9  11   8      230.80      261.68     36.22 o 
  -8  11   8      336.01      409.81     44.76 o 
  -7  11   8      248.74      230.24     15.25 o 
  -6  11   8      694.49      671.24     38.57 o 
  -5  11   8        3.55        5.29      4.67 o 
  -4  11   8       16.05       15.97      5.70 o 
  -3  11   8      617.97      609.02     31.42 o 
  -2  11   8     1037.63     1194.01     34.98 o 
  -1  11   8      353.74      355.41     17.09 o 
   0  11   8      706.83      629.56     40.29 o 
   1  11   8        7.18       -0.30      7.94 o 
   2  11   8      242.09      239.56     28.89 o 
   3  11   8        1.70       -2.83      5.80 o 
   4  11   8      194.38      205.86     25.80 o 
   5  11   8        0.00        0.59      8.98 o 
   6  11   8       13.10       12.29     17.11 o 
   7  11   8      105.08      104.14     23.16 o 
   8  11   8       51.58       79.51     21.00 o 
   9  11   8      466.60      539.94     61.59 o 
  10  11   8        2.03       30.72     15.07 o 
  11  11   8       17.97        5.90     12.93 o 
  12  11   8        4.15       18.76     14.78 o 
 -15  12   8        2.41       24.34     21.43 o 
 -14  12   8       75.51      161.03     33.34 o 
 -13  12   8      115.06      139.93     32.90 o 
 -12  12   8       49.57       59.74     48.89 o 
 -11  12   8        6.60       -2.91     12.50 o 
 -10  12   8        5.53       10.90     14.57 o 
  -9  12   8      189.86      218.38     29.04 o 
  -8  12   8      545.88      540.76     43.96 o 
  -7  12   8       82.49       37.70     10.85 o 
  -6  12   8       11.92       41.91      9.77 o 
  -5  12   8       81.97       92.78     15.38 o 
  -4  12   8        9.92       31.64      9.90 o 
  -3  12   8      232.57      235.62     20.30 o 
  -2  12   8        1.16       -5.76      4.15 o 
  -1  12   8      475.50      424.75     19.04 o 
   0  12   8      151.97      276.27     33.21 o 
   1  12   8      172.78      198.23     27.17 o 
   2  12   8       49.18       79.93     17.30 o 
   3  12   8      635.76      771.07     51.89 o 
   4  12   8       15.97       13.67      8.81 o 
   5  12   8        0.15       11.59     11.32 o 
   6  12   8       47.25       33.65     13.87 o 
   7  12   8        7.79      -12.44     11.20 o 
   8  12   8       82.68      162.22     37.47 o 
   9  12   8       74.31       92.87     35.37 o 
  10  12   8      102.04      101.52     24.46 o 
  11  12   8       69.90      136.72     38.36 o 
 -14  13   8       84.56       45.44     44.69 o 
 -13  13   8       17.53       25.00     16.47 o 
 -12  13   8        2.52        3.76     17.88 o 
 -11  13   8       40.13       35.52     15.96 o 
 -10  13   8       12.77        3.98     10.63 o 
  -9  13   8      568.98      784.24     55.59 o 
  -8  13   8       20.96       77.19     17.67 o 
  -7  13   8      317.35      357.62     35.62 o 
  -6  13   8        7.65       14.26      5.01 o 
  -5  13   8      157.82      141.32     18.56 o 
  -4  13   8        0.18       -6.99      6.25 o 
  -3  13   8      119.04       96.95     13.29 o 
  -2  13   8        2.16       11.99      6.38 o 
  -1  13   8       57.68       57.43      8.79 o 
   0  13   8        4.92        1.44      8.23 o 
   1  13   8      194.49      265.66     32.61 o 
   2  13   8       23.85       16.60      7.79 o 
   3  13   8      145.14      124.55     21.70 o 
   4  13   8      201.06      247.31     29.34 o 
   5  13   8        4.57       17.27     10.99 o 
   6  13   8      115.29      120.84     24.98 o 
   7  13   8        6.03       -0.83      7.89 o 
   8  13   8      257.93      323.44     40.83 o 
   9  13   8       17.16       11.43     10.57 o 
  10  13   8       54.74       30.70     30.35 o 
 -13  14   8        0.84      -21.21     23.56 o 
 -12  14   8        7.79       10.70     15.41 o 
 -11  14   8        3.44      -16.90     11.79 o 
 -10  14   8       77.12       67.17     24.03 o 
  -9  14   8       51.41       70.22     17.92 o 
  -8  14   8        2.35       -8.70     12.23 o 
  -7  14   8      131.14      212.00     28.37 o 
  -6  14   8        0.51      -16.98     11.71 o 
  -5  14   8        0.01       -2.50      7.30 o 
  -4  14   8       16.53        6.78     10.60 o 
  -3  14   8      133.27      121.74     17.86 o 
  -2  14   8       88.70      101.72     15.23 o 
  -1  14   8        7.99        5.51      8.76 o 
   0  14   8        1.70       -4.65     10.17 o 
   1  14   8        5.22       -1.44     12.19 o 
   2  14   8      596.49      678.98     69.77 o 
   3  14   8      115.71      152.13     24.35 o 
   4  14   8      222.84      218.37     42.10 o 
   5  14   8       81.16       85.94     25.79 o 
   6  14   8       16.37       18.87     17.51 o 
   7  14   8        0.45       12.19     13.56 o 
   8  14   8        6.79        7.21      9.30 o 
   9  14   8       45.85        6.08     31.04 o 
 -12  15   8       48.62       97.67     35.06 o 
 -11  15   8        1.57       -0.99     16.84 o 
 -10  15   8       82.83      105.66     24.88 o 
  -9  15   8       44.55       21.23     11.21 o 
  -8  15   8       46.92       54.41     16.09 o 
  -7  15   8      164.32      170.73     26.30 o 
  -6  15   8       23.79        0.08     11.73 o 
  -5  15   8       18.06       30.66     11.85 o 
  -4  15   8      199.63      194.59     22.23 o 
  -3  15   8      110.02      128.78     18.64 o 
  -2  15   8        2.87       -0.88      9.87 o 
  -1  15   8      189.92      210.33     26.42 o 
   0  15   8        0.08        7.28      6.60 o 
   1  15   8        1.01       -9.31      8.71 o 
   2  15   8        7.19       10.51     10.19 o 
   3  15   8       57.46       55.29     23.96 o 
   4  15   8       32.45       55.97     21.58 o 
   5  15   8       35.08       70.43     25.44 o 
   6  15   8       43.53       12.17     23.34 o 
   7  15   8       66.84      110.89     25.31 o 
   8  15   8       48.45       29.86     27.32 o 
   9  15   8       11.73       34.84     31.76 o 
 -11  16   8      179.89      245.10     39.91 o 
 -10  16   8       59.60       88.28     23.36 o 
  -9  16   8       64.94       33.63     12.03 o 
  -8  16   8      111.27       65.84     27.68 o 
  -7  16   8       13.07       -5.28     18.31 o 
  -6  16   8       23.64       17.13     13.47 o 
  -5  16   8       39.51       83.97     24.93 o 
  -4  16   8      266.65      331.87     55.91 o 
  -3  16   8       57.47       90.46     22.43 o 
  -2  16   8      124.57      157.56     26.46 o 
  -1  16   8        1.62        8.39      8.03 o 
   0  16   8      111.52       95.28     35.27 o 
   1  16   8       59.94       52.82     28.69 o 
   2  16   8        9.93      -27.05     19.45 o 
   3  16   8      762.34      780.26     81.30 o 
   4  16   8       41.77       47.84     20.50 o 
   5  16   8       42.12       55.80     27.00 o 
   6  16   8       12.56        2.26     18.58 o 
   7  16   8      138.80      179.54     43.84 o 
   8  16   8       13.35       17.39     23.69 o 
  -9  17   8        6.58       18.38     23.63 o 
  -8  17   8        6.79       16.08     15.26 o 
  -7  17   8        4.65        9.86     17.57 o 
  -6  17   8       21.59       -8.14     14.03 o 
  -5  17   8      197.30      197.45     43.25 o 
  -4  17   8        0.08       63.36     25.10 o 
  -3  17   8       93.80      105.13     34.57 o 
  -2  17   8        1.63        5.24     10.91 o 
  -1  17   8       56.07       59.28     21.96 o 
   0  17   8       12.35       32.05     12.41 o 
   1  17   8       24.86       12.12     13.89 o 
   2  17   8       32.71       13.04     16.67 o 
   3  17   8       31.97        6.51     11.78 o 
   4  17   8      221.33      215.83     44.60 o 
   5  17   8        1.71        5.15     38.01 o 
   6  17   8        5.50        3.38     15.58 o 
  -8  18   8       79.04       35.82     29.23 o 
  -7  18   8       23.88        9.84     19.32 o 
  -6  18   8        5.50       12.76     13.67 o 
  -5  18   8       46.96       31.44     25.43 o 
  -4  18   8        4.34        2.26     14.62 o 
  -3  18   8      185.58      152.23     38.93 o 
  -2  18   8       19.56        4.34     13.99 o 
  -1  18   8        8.68       42.63     20.02 o 
   0  18   8       11.90      -17.21     14.44 o 
   1  18   8        0.85       10.26     12.76 o 
   2  18   8       65.82       74.93     28.21 o 
   3  18   8        3.62        9.34     13.09 o 
   4  18   8      444.51      430.11     66.28 o 
   5  18   8        2.70      -25.13     27.87 o 
  -5  19   8       20.57        7.89     13.63 o 
  -4  19   8       32.09       66.28     29.27 o 
  -3  19   8      188.48      231.86     49.15 o 
  -2  19   8       33.89       99.38     31.77 o 
  -1  19   8       45.06       51.03     22.21 o 
   0  19   8        0.13       13.99     36.38 o 
   1  19   8       16.08       25.92     18.04 o 
   2  19   8       31.79       -7.97     17.36 o 
 -17   0   9       36.68       30.66     21.09 o 
 -15   0   9      745.99      721.11     66.55 o 
 -13   0   9      518.67      484.76     41.22 o 
 -11   0   9      216.64      275.03     41.53 o 
  -9   0   9      200.31      241.07     34.66 o 
  -7   0   9     1287.51     1038.83     53.63 o 
  -5   0   9       21.61       20.34      8.18 o 
  -3   0   9      159.45      597.94     52.75 o 
  -1   0   9      490.16      470.76     25.83 o 
   1   0   9        0.40       60.62      9.73 o 
   3   0   9      403.73      493.09     31.80 o 
   5   0   9     1471.86     1529.43     48.19 o 
   7   0   9      828.81      755.73     42.05 o 
   9   0   9      303.64      480.18     56.98 o 
  11   0   9       90.23       81.69     24.15 o 
  13   0   9       71.64       70.22     22.69 o 
  15   0   9       24.11       10.71     19.93 o 
 -18   1   9       14.99       -7.17     36.62 o 
 -17   1   9       32.72        0.76      9.62 o 
 -16   1   9       56.94       43.17     13.66 o 
 -15   1   9       86.66       68.41     15.25 o 
 -14   1   9      379.76      419.64     35.25 o 
 -13   1   9      130.96      177.76     22.41 o 
 -12   1   9       50.27       65.63     14.11 o 
 -11   1   9        6.53        7.85      4.42 o 
 -10   1   9     1767.43     1530.78     62.09 o 
  -9   1   9        1.72        6.87      6.00 o 
  -8   1   9       48.24       64.89     11.08 o 
  -7   1   9       14.43       14.78      6.40 o 
  -6   1   9      612.90      726.80     28.36 o 
  -5   1   9      916.31      961.23     33.83 o 
  -4   1   9      184.89      122.74     10.01 o 
  -3   1   9       42.38       37.70      5.04 o 
  -2   1   9        8.60        3.75      2.90 o 
  -1   1   9     1027.44      840.15     33.61 o 
   0   1   9      340.15      240.93     27.40 o 
   1   1   9      438.87      627.33     26.74 o 
   2   1   9        1.76        5.92      3.73 o 
   3   1   9      384.36      375.04     19.09 o 
   4   1   9       95.07      107.64     10.43 o 
   5   1   9        6.62        6.27      3.96 o 
   6   1   9     1464.24     1423.22     62.32 o 
   7   1   9       45.63       40.62      8.42 o 
   8   1   9       61.70       80.87     11.53 o 
   9   1   9      197.08      143.15     14.69 o 
  10   1   9       66.41       37.61      7.25 o 
  11   1   9        1.40       14.96      8.06 o 
  12   1   9        2.86       11.94     10.26 o 
  13   1   9       10.08       19.98     14.77 o 
  14   1   9        5.35       31.89     12.72 o 
  15   1   9       42.71       70.80     21.65 o 
 -18   2   9       57.60       62.25     23.39 o 
 -17   2   9       47.78       60.34     19.14 o 
 -16   2   9       17.34       22.93     16.42 o 
 -15   2   9      415.01      498.16     48.88 o 
 -14   2   9        3.67       35.60     22.91 o 
 -13   2   9        7.80       12.26      7.76 o 
 -12   2   9       22.98       28.29      8.34 o 
 -11   2   9     1253.78     1220.81     55.73 o 
 -10   2   9       84.58       29.49      8.15 o 
  -9   2   9     4605.62     4717.65    102.84 o 
  -8   2   9        2.10        3.71      5.04 o 
  -7   2   9      292.04      287.65     15.80 o 
  -6   2   9      757.08      751.12     28.93 o 
  -5   2   9      675.97      683.76     28.57 o 
  -4   2   9     4263.96     4598.05     67.31 o 
  -3   2   9       89.08       87.46     11.11 o 
  -2   2   9      158.67      174.87     11.41 o 
  -1   2   9      485.21      434.52     16.89 o 
   0   2   9     1127.28     1372.36     32.07 o 
   1   2   9     1176.65     1440.61     32.53 o 
   2   2   9      498.59      599.40     24.06 o 
   3   2   9     1133.45     1057.23     32.23 o 
   4   2   9      157.93      180.50     13.62 o 
   5   2   9      538.59      516.75     25.77 o 
   6   2   9      727.13      603.44     30.52 o 
   7   2   9        0.29        0.05      5.78 o 
   8   2   9      509.22      542.75     33.11 o 
   9   2   9        6.74       10.29      7.38 o 
  10   2   9        4.31       23.60     10.10 o 
  11   2   9      146.60      157.73     23.44 o 
  12   2   9        0.75      -14.08      9.39 o 
  13   2   9       50.60       21.11     16.38 o 
  14   2   9       83.64       74.35     27.78 o 
  15   2   9        0.01      -21.10     14.06 o 
 -18   3   9        0.11       -2.12     16.40 o 
 -17   3   9       14.27       -2.19      9.01 o 
 -16   3   9       17.32       -0.27      7.40 o 
 -15   3   9        2.41       -1.50     10.61 o 
 -14   3   9      256.95      229.30     32.82 o 
 -13   3   9       32.19       47.21     12.82 o 
 -12   3   9        1.59       16.37      8.64 o 
 -11   3   9     1392.15     1313.42     57.45 o 
 -10   3   9        2.21        4.68      7.14 o 
  -9   3   9     1056.56      986.27     43.09 o 
  -8   3   9      151.30      126.78     12.62 o 
  -7   3   9        3.26       15.53      4.04 o 
  -6   3   9       97.06      120.23     11.27 o 
  -5   3   9        0.04        0.22      3.41 o 
  -4   3   9      679.23      708.99     26.86 o 
  -3   3   9       85.69      115.71     11.02 o 
  -2   3   9      699.94      622.34     21.60 o 
  -1   3   9      837.04      876.32     25.03 o 
   0   3   9      853.18      903.97     25.11 o 
   1   3   9     1959.73     2255.81     40.21 o 
   2   3   9      742.62      687.37     21.88 o 
   3   3   9        1.53       94.52     12.20 o 
   4   3   9      148.74      152.63     12.59 o 
   5   3   9       70.66      145.25     14.31 o 
   6   3   9        1.51       23.59      6.92 o 
   7   3   9      289.91      224.51     20.70 o 
   8   3   9        7.10        7.64      5.79 o 
   9   3   9       15.40       11.66      7.15 o 
  10   3   9       62.35       84.47     16.15 o 
  11   3   9      177.42      190.42     25.46 o 
  12   3   9      118.35      147.23     22.98 o 
  13   3   9       63.70       64.93     16.67 o 
  14   3   9        0.47       -0.52     11.95 o 
  15   3   9       25.08       46.28     30.61 o 
 -18   4   9       28.92       36.09     18.00 o 
 -17   4   9       20.04        1.93      9.83 o 
 -16   4   9        0.90        2.26     14.79 o 
 -15   4   9        4.24       -8.16      6.97 o 
 -14   4   9       36.63       36.21     12.07 o 
 -13   4   9        4.94      -26.36     21.26 o 
 -12   4   9        9.93       -5.43     11.32 o 
 -11   4   9       51.04       37.58     11.09 o 
 -10   4   9       52.77       34.48      9.83 o 
  -9   4   9     1086.54     1079.18     45.28 o 
  -8   4   9      431.85      382.84     19.51 o 
  -7   4   9       27.51       15.45      5.79 o 
  -6   4   9        7.32       12.80      3.96 o 
  -5   4   9       44.14       22.36      4.62 o 
  -4   4   9      249.87      199.45     42.98 o 
  -3   4   9      365.05      445.21     20.07 o 
  -2   4   9       13.00       -0.16      4.24 o 
  -1   4   9      156.55      223.77     14.30 o 
   0   4   9     1061.75     1016.87     26.09 o 
   1   4   9      327.72      350.82     15.16 o 
   2   4   9      139.92      120.68      8.70 o 
   3   4   9       29.85       38.91      7.63 o 
   4   4   9      692.55      713.17     30.20 o 
   5   4   9       80.05       84.43     10.88 o 
   6   4   9        0.03        7.55      5.43 o 
   7   4   9      442.75      507.14     30.09 o 
   8   4   9     1171.46     1292.84     49.44 o 
   9   4   9       16.00       16.22      9.30 o 
  10   4   9        8.93       -2.66      7.19 o 
  11   4   9      112.21      130.24     22.78 o 
  12   4   9       93.83       66.62     15.72 o 
  13   4   9        0.61       -5.32     16.32 o 
  14   4   9        1.65       -5.14     12.32 o 
 -18   5   9       85.32      128.06     34.46 o 
 -17   5   9       16.06       -3.25     11.64 o 
 -16   5   9       93.83       92.23     22.71 o 
 -15   5   9      177.37      166.81     28.12 o 
 -14   5   9      155.75      124.85     25.46 o 
 -13   5   9       35.09       18.40     12.26 o 
 -12   5   9     1156.49     1084.27     49.01 o 
 -11   5   9        7.13        5.17      5.30 o 
 -10   5   9       28.05       29.58      6.51 o 
  -9   5   9       34.26       56.45      9.19 o 
  -8   5   9     1174.13     1015.56     33.27 o 
  -7   5   9      924.86      843.90     30.03 o 
  -6   5   9      767.04      737.32     29.81 o 
  -5   5   9      486.00      588.60     22.51 o 
  -4   5   9      387.82      442.49     26.06 o 
  -3   5   9      684.94      730.58     26.14 o 
  -2   5   9     1607.17     1548.79     37.23 o 
  -1   5   9       85.08       56.28      6.89 o 
   0   5   9      575.47      583.01     21.67 o 
   1   5   9      231.84      231.66     14.09 o 
   2   5   9      285.01      283.47     12.89 o 
   3   5   9      265.60      257.74     13.95 o 
   4   5   9       34.95       48.61      8.37 o 
   5   5   9       86.71       55.11     10.32 o 
   6   5   9       67.10       35.83      8.41 o 
   7   5   9      205.35      160.03     16.67 o 
   8   5   9     1004.23      983.08     45.44 o 
   9   5   9      430.43      396.51     32.38 o 
  10   5   9       67.53       76.29     15.17 o 
  11   5   9      185.72      218.11     26.47 o 
  12   5   9        2.78       -4.46     13.99 o 
  13   5   9       11.72        9.88     10.96 o 
  14   5   9       12.87       17.59     17.57 o 
 -17   6   9        4.85       -0.58     22.31 o 
 -16   6   9        8.70       24.14     32.11 o 
 -15   6   9        2.73       12.02     11.63 o 
 -14   6   9        0.92       -1.38     13.12 o 
 -13   6   9       23.34       16.20     15.32 o 
 -12   6   9       29.00       23.21      7.77 o 
 -11   6   9       47.00       33.48      8.23 o 
 -10   6   9        1.76        1.23      4.43 o 
  -9   6   9      298.43      325.89     20.34 o 
  -8   6   9     1080.70     1267.37     36.44 o 
  -7   6   9      988.19      939.75     31.46 o 
  -6   6   9      202.31      221.91     16.39 o 
  -5   6   9      188.58      219.49     16.84 o 
  -4   6   9      188.14      150.58     31.39 o 
  -3   6   9     1216.72     1445.85     39.78 o 
  -2   6   9      778.40      888.45     30.59 o 
  -1   6   9       56.34       69.49      8.01 o 
   0   6   9       30.27       54.94      7.01 o 
   1   6   9        8.91       12.22      4.49 o 
   2   6   9      201.28      179.34     16.71 o 
   3   6   9      399.29      525.48     35.33 o 
   4   6   9       33.57       19.06      8.91 o 
   5   6   9      133.75      114.07     16.22 o 
   6   6   9     1215.93     1253.07     39.49 o 
   7   6   9        2.08        2.43      8.00 o 
   8   6   9       13.39        8.37      6.30 o 
   9   6   9      724.86      824.59     44.75 o 
  10   6   9      208.77      198.51     32.32 o 
  11   6   9       11.73      -29.23     20.58 o 
  12   6   9       66.11       41.12     14.78 o 
  13   6   9       82.46      106.33     26.26 o 
  14   6   9        1.30       -1.63     13.04 o 
 -17   7   9       12.48       51.96     23.54 o 
 -16   7   9       79.63       92.60     41.84 o 
 -15   7   9        1.40      -15.57     25.88 o 
 -14   7   9       12.48       20.12     23.61 o 
 -13   7   9       17.70       29.59     22.47 o 
 -12   7   9      108.97      106.20     27.41 o 
 -11   7   9        4.07        2.64     15.35 o 
 -10   7   9      299.63      261.28     16.96 o 
  -9   7   9      503.99      557.74     30.08 o 
  -8   7   9      920.64      860.04     32.98 o 
  -7   7   9      499.53      515.18     23.28 o 
  -6   7   9       90.07      103.28     11.39 o 
  -5   7   9      152.61      128.11     13.02 o 
  -4   7   9      472.53      382.80     24.88 o 
  -3   7   9      257.07      336.32     20.47 o 
  -2   7   9      289.10      296.62     19.65 o 
  -1   7   9      393.54      485.18     25.69 o 
   0   7   9      308.02      264.79     17.85 o 
   1   7   9       89.73       70.03     13.51 o 
   2   7   9      895.40      770.94     38.61 o 
   3   7   9       29.21       39.65      8.54 o 
   4   7   9      109.82       86.99     11.70 o 
   5   7   9       37.00       32.36     15.77 o 
   6   7   9       30.10       44.55     14.03 o 
   7   7   9       20.39       39.41     12.39 o 
   8   7   9        2.55        4.96      5.00 o 
   9   7   9       45.69       51.52     17.15 o 
  10   7   9      210.28      257.08     36.50 o 
  11   7   9        0.53       10.43     10.02 o 
  12   7   9       42.60       43.77     27.69 o 
  13   7   9       27.66       37.49     17.06 o 
  14   7   9       32.54       84.82     71.69 o 
 -17   8   9        6.78       -5.83     30.19 o 
 -16   8   9      104.33       85.72     42.20 o 
 -15   8   9        2.14       10.03     19.68 o 
 -14   8   9        0.14       22.33     24.41 o 
 -13   8   9       63.95       30.43     12.38 o 
 -12   8   9       71.09       54.72     22.10 o 
 -11   8   9        0.17       -4.15     11.12 o 
 -10   8   9       62.26       70.91     19.81 o 
  -9   8   9      877.83      888.74     38.98 o 
  -8   8   9     3102.22     3268.07     65.43 o 
  -7   8   9      220.96      270.29     17.77 o 
  -6   8   9       45.41       55.92      8.94 o 
  -5   8   9      173.23      169.53     16.77 o 
  -4   8   9       11.72       19.25      5.88 o 
  -3   8   9       10.00       20.15      4.41 o 
  -2   8   9      138.80      173.49     14.93 o 
  -1   8   9      215.89      225.96     25.57 o 
   0   8   9     1342.84     1275.13     54.35 o 
   1   8   9       41.65       57.68     20.98 o 
   2   8   9      978.05      950.11     55.93 o 
   3   8   9       20.75       11.78     14.97 o 
   4   8   9      318.21      276.68     22.63 o 
   5   8   9       17.63       24.47      7.11 o 
   6   8   9      203.82      142.69     25.16 o 
   7   8   9      144.50      139.25     24.83 o 
   8   8   9        5.57        1.09      8.27 o 
   9   8   9      107.20      166.33     32.50 o 
  10   8   9      205.16      275.32     38.26 o 
  11   8   9        3.14       -0.90     12.63 o 
  12   8   9        9.80       28.80     13.83 o 
  13   8   9        1.21        6.59     12.55 o 
 -16   9   9       72.17       73.07     37.26 o 
 -15   9   9        4.09       20.34     23.03 o 
 -14   9   9        6.16        7.77     17.42 o 
 -13   9   9      107.71      184.94     40.80 o 
 -12   9   9       10.20       71.11     26.89 o 
 -11   9   9        1.22       16.72     19.33 o 
 -10   9   9        6.84        1.80     10.95 o 
  -9   9   9      217.18      165.09     25.80 o 
  -8   9   9      581.84      554.31     25.52 o 
  -7   9   9      160.92      109.56     11.75 o 
  -6   9   9      901.99      885.73     46.00 o 
  -5   9   9       34.25       38.27      8.87 o 
  -4   9   9       49.56       38.95      7.39 o 
  -3   9   9      347.47      345.97     22.15 o 
  -2   9   9     1202.44     1115.96     38.39 o 
  -1   9   9      266.87      280.44     18.67 o 
   0   9   9        7.76       80.23     14.74 o 
   1   9   9       81.05       78.46     18.45 o 
   2   9   9       86.90       88.69     17.75 o 
   3   9   9       60.30       91.11     18.15 o 
   4   9   9       13.58       -8.74     12.27 o 
   5   9   9        0.37       -1.34      4.13 o 
   6   9   9      626.26      599.02     51.81 o 
   7   9   9       10.47       15.34      7.22 o 
   8   9   9      171.81      183.26     30.22 o 
   9   9   9       10.96       17.13     12.58 o 
  10   9   9        1.28        4.72     19.45 o 
  11   9   9        5.36       20.26     16.63 o 
  12   9   9        7.83      -11.89     21.32 o 
 -16  10   9       53.44       -8.33     19.27 o 
 -15  10   9        2.58      -60.86     40.57 o 
 -14  10   9        7.93       15.98     16.50 o 
 -13  10   9      500.57      682.22     76.58 o 
 -12  10   9       60.66       72.68     29.90 o 
 -11  10   9       34.57       57.18     18.05 o 
 -10  10   9       27.50       37.88     16.05 o 
  -9  10   9        0.02        6.77     12.49 o 
  -8  10   9      136.12      127.93     13.15 o 
  -7  10   9      114.07      147.59     14.70 o 
  -6  10   9       26.46       23.87     15.12 o 
  -5  10   9       28.67       22.18      8.52 o 
  -4  10   9       35.91       20.92     13.45 o 
  -3  10   9      136.58      134.95     14.18 o 
  -2  10   9     1492.04     1375.02     37.22 o 
  -1  10   9        0.00        3.82      5.72 o 
   0  10   9      816.00      844.59     47.02 o 
   1  10   9      172.97      190.74     26.31 o 
   2  10   9       79.82       83.66     17.65 o 
   3  10   9      225.52      296.74     32.08 o 
   4  10   9       28.66       63.78     18.44 o 
   5  10   9       31.65       19.96     13.69 o 
   6  10   9        0.27       16.61     10.65 o 
   7  10   9       28.34        0.44      9.70 o 
   8  10   9      293.34      333.74     42.02 o 
   9  10   9       28.50       25.60     15.55 o 
  10  10   9        0.00      -22.00     14.67 o 
  11  10   9        3.92       58.90     20.46 o 
  12  10   9       20.47      115.93     51.30 o 
 -15  11   9       17.46       25.74     19.29 o 
 -14  11   9        2.62       -7.53     13.86 o 
 -13  11   9        4.82        2.26     15.26 o 
 -12  11   9      109.22      152.74     37.32 o 
 -11  11   9       14.84       14.84     12.16 o 
 -10  11   9       46.76       38.71     13.65 o 
  -9  11   9       51.99       34.68     14.59 o 
  -8  11   9       53.25       59.29     18.53 o 
  -7  11   9        2.31       -1.44     10.56 o 
  -6  11   9      215.09      182.34     20.92 o 
  -5  11   9       35.41       22.64      9.50 o 
  -4  11   9       58.75       35.72     11.03 o 
  -3  11   9      360.31      350.35     25.81 o 
  -2  11   9       89.18       76.82      9.06 o 
  -1  11   9        5.79        7.73      4.63 o 
   0  11   9      203.57      217.46     29.51 o 
   1  11   9      248.41      308.35     34.58 o 
   2  11   9      124.15      118.02     30.30 o 
   3  11   9      345.83      408.01     39.38 o 
   4  11   9     1477.10     1413.01    102.07 o 
   5  11   9      390.70      405.04     44.11 o 
   6  11   9        0.15        1.70     10.95 o 
   7  11   9       66.14       43.25     16.40 o 
   8  11   9       59.70       10.70     17.83 o 
   9  11   9        0.51       10.46     12.60 o 
  10  11   9       88.25       97.97     25.33 o 
  11  11   9        0.00      -14.24     32.76 o 
 -14  12   9        0.14        1.87     29.17 o 
 -13  12   9        0.12      -12.08     13.80 o 
 -12  12   9       18.99       36.44     18.21 o 
 -11  12   9       10.84       17.56     12.69 o 
 -10  12   9        9.47       15.03     14.00 o 
  -9  12   9      135.50      105.75     26.40 o 
  -8  12   9      268.63      289.68     32.63 o 
  -7  12   9       28.84       37.96     12.30 o 
  -6  12   9      259.83      291.42     24.50 o 
  -5  12   9       69.30       83.99     12.66 o 
  -4  12   9      556.02      573.69     26.97 o 
  -3  12   9      831.66      837.91     31.77 o 
  -2  12   9      109.69      130.50     11.99 o 
  -1  12   9      188.60      197.96     17.56 o 
   0  12   9       23.38       34.23     12.62 o 
   1  12   9        6.09       -2.05      6.91 o 
   2  12   9      505.28      517.14     44.85 o 
   3  12   9       32.83       82.98     18.11 o 
   4  12   9      493.17      491.88     62.03 o 
   5  12   9      577.06      581.34     53.15 o 
   6  12   9       66.27       58.24     19.35 o 
   7  12   9        3.12        0.25     17.49 o 
   8  12   9        1.60        2.67      9.39 o 
   9  12   9        0.00       -5.80     11.56 o 
  10  12   9      106.40      125.64     26.33 o 
 -14  13   9       17.22       25.30     35.64 o 
 -13  13   9        0.36      -22.00     15.74 o 
 -12  13   9      119.02       88.78     27.13 o 
 -11  13   9       81.80       75.91     19.19 o 
 -10  13   9       22.48       32.53     12.54 o 
  -9  13   9       48.28       39.05     14.79 o 
  -8  13   9        8.63        1.87     13.24 o 
  -7  13   9      139.10      161.63     24.94 o 
  -6  13   9       15.93       11.35      7.77 o 
  -5  13   9       35.69       26.47      8.71 o 
  -4  13   9       42.63       52.33     12.09 o 
  -3  13   9        9.86        7.23      8.39 o 
  -2  13   9       22.05       12.50      6.38 o 
  -1  13   9       46.61       16.23      6.45 o 
   0  13   9      956.90     1012.74     64.77 o 
   1  13   9       10.09        9.98      7.97 o 
   2  13   9        1.09      -18.47     12.31 o 
   3  13   9      119.17      164.92     25.99 o 
   4  13   9      112.47      122.85     32.77 o 
   5  13   9      109.93      147.85     27.93 o 
   6  13   9       13.96       48.97     16.61 o 
   7  13   9        1.77       -9.07     15.47 o 
   8  13   9       96.49      128.52     27.86 o 
   9  13   9       11.61      -13.04     15.64 o 
 -13  14   9        1.45       14.47     16.04 o 
 -12  14   9       80.17      112.01     36.95 o 
 -11  14   9      112.39      105.95     24.46 o 
 -10  14   9       90.94       64.93     18.23 o 
  -9  14   9      176.11      270.29     33.99 o 
  -8  14   9      234.00      257.49     33.46 o 
  -7  14   9       60.35       48.04     13.84 o 
  -6  14   9      208.78      231.91     29.26 o 
  -5  14   9      101.39       94.25     20.05 o 
  -4  14   9      590.12      701.61     43.04 o 
  -3  14   9      141.58      121.52     16.02 o 
  -2  14   9      247.40      287.29     30.35 o 
  -1  14   9      416.66      449.68     38.71 o 
   0  14   9        0.82      -11.15     12.40 o 
   1  14   9        5.30       23.00     12.44 o 
   2  14   9      381.82      370.85     40.30 o 
   3  14   9      159.59      159.13     25.64 o 
   4  14   9      348.07      369.86     56.11 o 
   5  14   9       27.29       49.55     17.00 o 
   6  14   9        0.52       -7.52     15.43 o 
   7  14   9        1.51       -2.47      8.46 o 
   8  14   9       46.47      115.21     27.70 o 
   9  14   9        5.48       -6.17     24.85 o 
 -12  15   9       23.30       20.82     15.40 o 
 -11  15   9      106.54       55.97     19.71 o 
 -10  15   9       34.91       43.88     16.34 o 
  -9  15   9       67.33       78.33     19.63 o 
  -8  15   9      193.79      221.62     31.31 o 
  -7  15   9        0.59        5.29     10.34 o 
  -6  15   9       49.98       49.07     14.96 o 
  -5  15   9        1.85       18.77     19.40 o 
  -4  15   9       81.04       63.61     23.39 o 
  -3  15   9        3.90       12.64     10.94 o 
  -2  15   9        4.20       -0.66     22.10 o 
  -1  15   9       14.37       18.99     11.94 o 
   0  15   9        0.01      -18.51     12.83 o 
   1  15   9        3.85        1.41      9.75 o 
   2  15   9       27.01       22.88     13.31 o 
   3  15   9      141.23      182.19     39.93 o 
   4  15   9        0.16      -25.32     18.63 o 
   5  15   9       63.53       92.76     23.85 o 
   6  15   9       98.54       81.80     20.15 o 
   7  15   9        5.69        7.95     19.44 o 
   8  15   9      120.35      109.94     48.83 o 
 -10  16   9       56.16       74.75     21.96 o 
  -9  16   9       71.86       93.65     21.23 o 
  -8  16   9        4.31       27.72     17.40 o 
  -7  16   9       16.30       -0.63     12.25 o 
  -6  16   9       29.81       41.23     26.76 o 
  -5  16   9        9.77      -14.17     17.43 o 
  -4  16   9       56.57       84.39     29.27 o 
  -3  16   9      263.07      366.44     45.53 o 
  -2  16   9      170.94      193.55     26.63 o 
  -1  16   9       16.39       34.39     11.58 o 
   0  16   9        0.03      -16.67     11.76 o 
   1  16   9       10.67        7.74     24.31 o 
   2  16   9       31.05       33.91     17.47 o 
   3  16   9       18.96       22.93     16.63 o 
   4  16   9       12.78        2.20     16.66 o 
   5  16   9       81.90       78.98     30.37 o 
   6  16   9        9.47       10.41     14.05 o 
   7  16   9      101.93       53.62     39.03 o 
  -9  17   9       54.16       34.69     25.61 o 
  -8  17   9        1.02       27.81     19.87 o 
  -7  17   9       16.61        5.22     14.68 o 
  -6  17   9       11.70       26.04     17.84 o 
  -5  17   9       11.15       25.85     14.97 o 
  -4  17   9        0.22       26.59     17.23 o 
  -3  17   9       59.11       30.00     36.11 o 
  -2  17   9      124.85      115.33     24.15 o 
  -1  17   9      183.87      184.75     26.65 o 
   0  17   9       50.00       66.30     25.25 o 
   1  17   9       43.70       22.67     36.40 o 
   2  17   9      273.84      354.76     56.50 o 
   3  17   9      245.01      286.84     53.48 o 
   4  17   9      104.52      107.75     33.93 o 
   5  17   9        2.70      -13.54     16.97 o 
  -7  18   9       44.39       84.02     41.15 o 
  -6  18   9        1.84       25.81     20.99 o 
  -5  18   9       36.64        7.40     32.37 o 
  -4  18   9        1.09       -0.15     13.00 o 
  -3  18   9        5.48       43.43     22.41 o 
  -2  18   9        0.31        0.07     20.79 o 
  -1  18   9       13.70       11.73     32.39 o 
   0  18   9        9.44       -6.90     22.68 o 
   1  18   9        7.92        7.65     22.91 o 
   2  18   9       77.45      102.57     31.91 o 
   3  18   9      257.86      175.59     57.09 o 
 -18   0  10      129.61      188.89     63.96 o 
 -16   0  10        1.26       -5.61     16.93 o 
 -14   0  10       31.18       14.75     10.05 o 
 -12   0  10      208.86      175.74     25.39 o 
 -10   0  10     1032.28     1118.41     77.72 o 
  -8   0  10      232.10      247.79     35.85 o 
  -6   0  10      443.28      327.05     25.26 o 
  -4   0  10     1021.16     1054.38     48.31 o 
  -2   0  10      237.65      259.92     17.30 o 
   0   0  10     1734.19     1926.78     54.84 o 
   2   0  10     1681.28     1839.52     52.73 o 
   4   0  10      758.77      715.78     36.02 o 
   6   0  10     3256.87     3498.49     94.96 o 
   8   0  10      416.84      366.85     46.49 o 
  10   0  10       31.04       35.65     18.68 o 
  12   0  10      132.08      124.12     31.28 o 
  14   0  10       48.50       95.12     29.63 o 
 -18   1  10        1.49       -3.07     12.37 o 
 -17   1  10        1.04        6.59     11.49 o 
 -16   1  10        9.87       29.15     13.98 o 
 -15   1  10      240.72      219.49     27.10 o 
 -14   1  10      122.90       99.28     17.47 o 
 -13   1  10       48.63       64.52     14.85 o 
 -12   1  10        0.01        1.29      6.53 o 
 -11   1  10     1656.80     1542.82     65.22 o 
 -10   1  10      333.96      326.23     26.11 o 
  -9   1  10        9.61        6.11      5.11 o 
  -8   1  10       39.43       51.67     11.64 o 
  -7   1  10       32.98       46.89      9.00 o 
  -6   1  10      269.11      257.66     16.06 o 
  -5   1  10      101.47      106.76     10.42 o 
  -4   1  10       17.39       11.53      3.57 o 
  -3   1  10      856.27      918.32     25.47 o 
  -2   1  10      817.04      792.93     24.54 o 
  -1   1  10      621.24      656.07     24.46 o 
   0   1  10      539.69      548.68     27.15 o 
   1   1  10        1.31        6.75      3.48 o 
   2   1  10     1046.56      932.74     33.03 o 
   3   1  10      694.47      896.14     32.52 o 
   4   1  10     2229.18     2037.26     85.07 o 
   5   1  10      169.02      104.54     11.04 o 
   6   1  10       47.24       30.90      8.12 o 
   7   1  10      202.25      188.44     15.99 o 
   8   1  10      105.78       73.68     10.34 o 
   9   1  10      255.20      223.39     17.78 o 
  10   1  10      122.11      128.77     21.14 o 
  11   1  10        1.34       -9.39      8.17 o 
  12   1  10       97.64      113.99     21.02 o 
  13   1  10       14.82       23.60     12.73 o 
  14   1  10       64.36       77.73     21.37 o 
 -18   2  10        0.20        9.47     37.25 o 
 -17   2  10       18.34       10.02     25.78 o 
 -16   2  10        0.87      -24.13     22.22 o 
 -15   2  10       23.34       15.81     10.69 o 
 -14   2  10        2.05        4.96      9.94 o 
 -13   2  10      121.24      126.68     19.29 o 
 -12   2  10      359.50      282.30     28.44 o 
 -11   2  10      885.46      898.48     49.72 o 
 -10   2  10      671.86      666.09     42.92 o 
  -9   2  10     3533.01     3491.36     84.40 o 
  -8   2  10      410.26      377.11     31.21 o 
  -7   2  10      535.93      486.44     26.60 o 
  -6   2  10        7.77       13.60      4.85 o 
  -5   2  10      749.83      819.51     27.46 o 
  -4   2  10      194.59      196.04     13.14 o 
  -3   2  10       27.97       32.62      6.02 o 
  -2   2  10       80.23       64.15     10.75 o 
  -1   2  10      574.35      726.08     25.32 o 
   0   2  10       12.31        8.32      3.65 o 
   1   2  10     2949.81     3046.16     57.87 o 
   2   2  10      238.23      205.63     14.27 o 
   3   2  10       15.52        0.64      4.05 o 
   4   2  10        9.36        7.38      4.49 o 
   5   2  10      419.49      406.78     22.46 o 
   6   2  10      352.35      391.65     22.09 o 
   7   2  10        2.18        9.38      5.30 o 
   8   2  10       62.26       66.05     10.36 o 
   9   2  10      124.77      127.35     16.65 o 
  10   2  10       12.59       -0.06      9.16 o 
  11   2  10      131.31      102.79     19.67 o 
  12   2  10       68.83       50.88     13.98 o 
  13   2  10        5.54        1.38      9.91 o 
  14   2  10       27.48       46.37     18.76 o 
 -18   3  10       39.62       48.40     16.83 o 
 -17   3  10        4.54      -18.18     13.61 o 
 -16   3  10      295.33      305.83     40.11 o 
 -15   3  10       14.11        4.58     10.79 o 
 -14   3  10       12.27        8.42      9.51 o 
 -13   3  10      212.71      194.76     30.04 o 
 -12   3  10      166.86      188.01     23.23 o 
 -11   3  10       78.04      106.44     16.39 o 
 -10   3  10        0.19        0.03      5.93 o 
  -9   3  10     1280.39     1386.73     59.64 o 
  -8   3  10       12.60       12.19      6.37 o 
  -7   3  10        5.01        4.61      4.01 o 
  -6   3  10      107.19      105.33     11.25 o 
  -5   3  10      366.43      344.21     18.91 o 
  -4   3  10       76.79      102.21      9.68 o 
  -3   3  10      160.70       89.55     17.67 o 
  -2   3  10     2375.03     2550.60     44.18 o 
  -1   3  10     2023.95     1899.25     38.97 o 
   0   3  10       55.64       71.21      7.85 o 
   1   3  10        1.73        0.50      4.78 o 
   2   3  10       32.78       25.03      5.62 o 
   3   3  10      127.81      118.18     10.90 o 
   4   3  10      126.17       60.64      7.57 o 
   5   3  10      365.68      256.29     19.11 o 
   6   3  10      312.35      355.06     26.20 o 
   7   3  10       19.91       27.00     10.20 o 
   8   3  10      482.38      451.67     30.99 o 
   9   3  10       11.66        9.89      7.78 o 
  10   3  10      125.70      155.96     22.48 o 
  11   3  10      139.89      158.00     24.28 o 
  12   3  10        0.61       12.49     11.79 o 
  13   3  10       56.16       78.35     21.48 o 
  14   3  10       28.52       40.17     18.26 o 
 -18   4  10       25.93       11.31     48.88 o 
 -17   4  10        5.02       -8.77     10.64 o 
 -16   4  10        4.23      -12.50     12.13 o 
 -15   4  10       37.38       64.01     19.23 o 
 -14   4  10      156.22      174.39     29.63 o 
 -13   4  10       48.12       54.31     14.97 o 
 -12   4  10      107.95       97.85     16.36 o 
 -11   4  10      290.42      341.39     30.14 o 
 -10   4  10      937.95      922.56     56.71 o 
  -9   4  10        9.57        7.42      7.49 o 
  -8   4  10     1341.85     1195.20     43.10 o 
  -7   4  10     1058.15      913.10     34.89 o 
  -6   4  10       89.05       73.92     10.72 o 
  -5   4  10       25.79       30.51      7.26 o 
  -4   4  10      863.55      942.73     31.40 o 
  -3   4  10      101.03      129.92     17.35 o 
  -2   4  10       23.63       15.72      3.54 o 
  -1   4  10     1603.36     1381.63     33.27 o 
   0   4  10     1076.46     1049.77     29.43 o 
   1   4  10      758.85      836.39     24.63 o 
   2   4  10      599.98      633.33     21.97 o 
   3   4  10     2142.75     2429.49     47.32 o 
   4   4  10        6.53       21.09      6.83 o 
   5   4  10      157.16      160.69     16.71 o 
   6   4  10        2.27        3.73      5.35 o 
   7   4  10      149.40      131.47     16.20 o 
   8   4  10       19.41       12.08     11.59 o 
   9   4  10        1.82        2.68      8.29 o 
  10   4  10      104.76      132.66     20.84 o 
  11   4  10      198.27      253.03     46.23 o 
  12   4  10       35.54       -5.75     13.73 o 
  13   4  10       55.11       94.26     25.02 o 
  14   4  10        1.16       -4.31     12.70 o 
 -17   5  10        6.54        5.56     15.67 o 
 -16   5  10        2.24        2.58      8.61 o 
 -15   5  10        3.06        8.80     10.52 o 
 -14   5  10       93.79       98.92     23.23 o 
 -13   5  10       81.16       93.72     22.15 o 
 -12   5  10       51.31       34.60      9.74 o 
 -11   5  10      721.33      676.06     34.50 o 
 -10   5  10      324.36      377.47     25.85 o 
  -9   5  10     2053.82     2056.93     56.37 o 
  -8   5  10     1757.70     1774.84     52.32 o 
  -7   5  10       58.64       39.96      7.30 o 
  -6   5  10       79.46       89.98     12.17 o 
  -5   5  10       50.67       43.05      8.17 o 
  -4   5  10      162.61      153.21     15.67 o 
  -3   5  10       20.74       46.75      8.39 o 
  -2   5  10        4.30        5.67      4.46 o 
  -1   5  10       30.86       20.76      4.85 o 
   0   5  10      617.92      580.54     23.93 o 
   1   5  10       54.44       59.33      7.32 o 
   2   5  10       46.45       64.20      7.46 o 
   3   5  10      680.54      716.06     23.67 o 
   4   5  10        3.20       11.05      4.61 o 
   5   5  10        6.48        4.83      7.23 o 
   6   5  10       63.46       38.44      7.76 o 
   7   5  10      192.57      131.05     15.72 o 
   8   5  10       63.01       37.92     11.28 o 
   9   5  10      185.49      164.32     25.77 o 
  10   5  10      182.33      175.37     30.84 o 
  11   5  10       25.47       17.59     22.48 o 
  12   5  10       93.54      111.87     26.93 o 
  13   5  10       21.25        9.48     21.68 o 
  14   5  10      102.01      137.39     37.50 o 
 -17   6  10       35.08       45.64     22.00 o 
 -16   6  10        3.36        0.59     47.76 o 
 -15   6  10      120.53      121.56     33.20 o 
 -14   6  10       52.86       51.00     21.31 o 
 -13   6  10      138.34      174.62     37.17 o 
 -12   6  10       17.34       14.78      7.40 o 
 -11   6  10       22.70        5.39      5.59 o 
 -10   6  10      357.80      342.03     22.32 o 
  -9   6  10      136.83      151.37     15.39 o 
  -8   6  10     2075.48     1993.96     55.19 o 
  -7   6  10      885.10      799.18     32.57 o 
  -6   6  10       92.36      108.29     12.98 o 
  -5   6  10        7.66        6.97      5.18 o 
  -4   6  10       16.44       14.02      5.52 o 
  -3   6  10        0.81        5.18      6.85 o 
  -2   6  10      994.57     1054.76     38.26 o 
  -1   6  10      155.44      105.01     10.79 o 
   0   6  10        5.73        7.07      3.29 o 
   1   6  10       83.77      104.48     11.45 o 
   2   6  10     1415.87     1446.15     39.27 o 
   3   6  10       76.15       64.26     13.71 o 
   4   6  10      220.74      226.79     16.42 o 
   5   6  10       12.43       13.50      4.55 o 
   6   6  10      116.33      123.96     13.16 o 
   7   6  10      100.50      157.13     15.98 o 
   8   6  10       13.67       10.51     10.16 o 
   9   6  10       74.42      110.35     24.18 o 
  10   6  10      169.11      275.91     38.06 o 
  11   6  10       50.26       34.80     14.38 o 
  12   6  10        2.89       23.10     12.69 o 
  13   6  10        8.68       -2.60     19.91 o 
 -17   7  10        9.97       13.45     23.15 o 
 -16   7  10       73.21      126.53     36.86 o 
 -15   7  10       20.14        1.39     35.94 o 
 -14   7  10        5.33        5.43     22.07 o 
 -13   7  10        0.02        6.75     14.42 o 
 -12   7  10      345.81      406.09     47.55 o 
 -11   7  10        7.53       17.31      6.88 o 
 -10   7  10       41.55       57.06      8.71 o 
  -9   7  10        0.45        0.11      6.70 o 
  -8   7  10        2.04        5.88      8.53 o 
  -7   7  10        6.24        8.82      6.77 o 
  -6   7  10      182.51      142.62     15.10 o 
  -5   7  10       94.87      113.34     15.71 o 
  -4   7  10     1926.90     1956.39     64.17 o 
  -3   7  10      662.07      706.65     35.59 o 
  -2   7  10        3.98        2.05      8.94 o 
  -1   7  10      789.76      813.53     32.70 o 
   0   7  10      234.90      234.02     16.21 o 
   1   7  10        4.74       14.47      7.57 o 
   2   7  10        2.44        2.31      6.49 o 
   3   7  10      142.37      111.92     18.75 o 
   4   7  10       33.37       44.43      9.22 o 
   5   7  10       68.50       35.52     12.40 o 
   6   7  10       32.28       37.68     13.09 o 
   7   7  10      440.19      439.71     46.17 o 
   8   7  10        2.70       -7.49     11.60 o 
   9   7  10      401.01      413.10     47.04 o 
  10   7  10      102.44      117.08     25.48 o 
  11   7  10        1.79        0.90     11.46 o 
  12   7  10        7.40       33.32     17.72 o 
  13   7  10        4.47      -14.42     15.75 o 
 -16   8  10        0.03       14.08     33.38 o 
 -15   8  10       53.28       35.67     47.59 o 
 -14   8  10      130.04      126.11     34.71 o 
 -13   8  10       46.80       68.50     21.60 o 
 -12   8  10       26.76       37.34     14.63 o 
 -11   8  10        4.02       38.04     13.77 o 
 -10   8  10      307.21      291.15     30.56 o 
  -9   8  10     2007.96     2054.74     53.25 o 
  -8   8  10       56.92       77.43     11.02 o 
  -7   8  10       53.23       80.13     10.69 o 
  -6   8  10      107.73       87.67     12.38 o 
  -5   8  10        0.20       -1.85      5.90 o 
  -4   8  10        3.94        4.25      6.76 o 
  -3   8  10       18.91        6.50      6.29 o 
  -2   8  10       14.01        5.76      5.92 o 
  -1   8  10       68.63       50.57      9.42 o 
   0   8  10      230.45      222.37     16.68 o 
   1   8  10      467.00      466.07     40.95 o 
   2   8  10       97.42       83.42     14.17 o 
   3   8  10      993.22     1119.26     49.10 o 
   4   8  10        7.56       14.73      5.86 o 
   5   8  10       10.48        6.56     10.84 o 
   6   8  10      122.53      100.52     21.90 o 
   7   8  10      660.95      748.81     60.67 o 
   8   8  10        1.28       -5.42     10.04 o 
   9   8  10       34.49       42.77     16.56 o 
  10   8  10        2.78      -15.19     16.71 o 
  11   8  10      477.64      600.08     59.65 o 
  12   8  10        6.12        2.76     20.28 o 
 -16   9  10       12.71      -17.31     22.29 o 
 -15   9  10        8.51       28.34     52.84 o 
 -14   9  10      191.06      265.15     48.63 o 
 -13   9  10      154.06      174.16     39.45 o 
 -12   9  10      475.03      468.25     62.20 o 
 -11   9  10      197.45      221.72     35.29 o 
 -10   9  10      389.00      443.95     41.97 o 
  -9   9  10       19.11       14.29      5.70 o 
  -8   9  10       92.29       97.09     11.26 o 
  -7   9  10     1133.49      982.52     41.30 o 
  -6   9  10      300.92      323.67     26.90 o 
  -5   9  10       34.14       61.39     12.68 o 
  -4   9  10      445.53      480.66     32.86 o 
  -3   9  10        6.39        2.79      4.39 o 
  -2   9  10      128.82      157.43     15.80 o 
  -1   9  10       24.15       22.31      6.82 o 
   0   9  10       36.81       47.81     15.60 o 
   1   9  10     1231.73     1215.48     67.49 o 
   2   9  10        4.70       -1.53     10.44 o 
   3   9  10     1159.59      964.10     47.38 o 
   4   9  10      107.26      134.10     16.61 o 
   5   9  10      119.38      244.87     33.62 o 
   6   9  10        0.01        2.31      9.07 o 
   7   9  10       64.85       91.04     22.87 o 
   8   9  10       63.63       35.34     17.59 o 
   9   9  10       24.05       15.04     12.36 o 
  10   9  10        7.37       14.89     12.66 o 
  11   9  10        0.09       -0.14     10.96 o 
  12   9  10        0.49       -0.15     58.49 o 
 -15  10  10      117.26      136.86     53.70 o 
 -14  10  10       24.61       37.53     17.82 o 
 -13  10  10       78.27       82.72     28.59 o 
 -12  10  10        0.48       -8.13     11.99 o 
 -11  10  10       23.95       22.76     13.67 o 
 -10  10  10      152.00      208.15     34.33 o 
  -9  10  10        4.86        6.21     10.81 o 
  -8  10  10      365.84      356.25     26.37 o 
  -7  10  10     1080.84     1038.55     37.03 o 
  -6  10  10       94.59      164.05     19.16 o 
  -5  10  10      388.40      385.32     30.22 o 
  -4  10  10     1382.87     1303.76     55.73 o 
  -3  10  10       73.62       77.43     10.71 o 
  -2  10  10      366.53      431.54     22.28 o 
  -1  10  10        2.39        3.69      2.18 o 
   0  10  10       32.31       69.03     17.68 o 
   1  10  10       76.95      107.66     21.77 o 
   2  10  10      121.27      140.58     23.92 o 
   3  10  10      280.25      331.16     48.50 o 
   4  10  10      276.23      317.47     38.44 o 
   5  10  10       43.67       54.21     19.37 o 
   6  10  10        3.52       -5.17     10.10 o 
   7  10  10       77.99      116.94     23.97 o 
   8  10  10       87.34      119.38     29.98 o 
   9  10  10        3.18        3.69     16.58 o 
  10  10  10       60.95       31.78     16.08 o 
  11  10  10        3.89       20.26     15.11 o 
 -15  11  10       16.60       63.37     37.91 o 
 -14  11  10      411.36      469.09     68.96 o 
 -13  11  10      213.59      212.55     76.09 o 
 -12  11  10        5.93        0.57     15.93 o 
 -11  11  10       54.86       53.33     19.34 o 
 -10  11  10       42.45       63.52     19.24 o 
  -9  11  10        9.47       12.53     11.44 o 
  -8  11  10        0.00       12.37     12.81 o 
  -7  11  10      128.57       99.97     17.81 o 
  -6  11  10      177.91      184.33     19.04 o 
  -5  11  10      736.87      727.75     42.21 o 
  -4  11  10      283.81      162.76     43.33 o 
  -3  11  10      103.16      104.83     11.38 o 
  -2  11  10      105.28      113.68     11.44 o 
  -1  11  10      108.13      125.22     22.30 o 
   0  11  10      364.75      358.78     40.94 o 
   1  11  10      306.61      331.95     36.57 o 
   2  11  10      645.60      694.26     53.03 o 
   3  11  10     1705.95     1699.34     81.80 o 
   4  11  10      248.41      270.21     35.95 o 
   5  11  10      300.72      265.04     36.19 o 
   6  11  10       11.21       -0.89     10.86 o 
   7  11  10       50.24       22.07     18.68 o 
   8  11  10        0.04       -3.16      9.63 o 
   9  11  10        0.55      -15.55     13.15 o 
  10  11  10        0.19       17.37     13.27 o 
 -14  12  10        4.99      -25.14     28.37 o 
 -13  12  10       14.23       56.99     23.20 o 
 -12  12  10       24.47       66.95     26.41 o 
 -11  12  10      124.35      203.36     36.48 o 
 -10  12  10      194.53      172.08     31.04 o 
  -9  12  10       41.21       28.98     24.21 o 
  -8  12  10       15.82       21.24     13.59 o 
  -7  12  10       92.97      106.89     24.12 o 
  -6  12  10       79.34       59.18     11.04 o 
  -5  12  10      213.38      230.32     21.10 o 
  -4  12  10      268.31      254.50     22.19 o 
  -3  12  10        2.71       11.82      8.40 o 
  -2  12  10      153.84      122.12     20.23 o 
  -1  12  10        0.01        5.05     12.08 o 
   0  12  10       17.15       23.90     10.52 o 
   1  12  10        0.36        9.24     13.34 o 
   2  12  10       39.14       37.90     14.74 o 
   3  12  10      411.09      477.12     50.19 o 
   4  12  10      121.97      172.63     33.55 o 
   5  12  10        2.06       10.27     12.71 o 
   6  12  10       44.13       52.79     23.04 o 
   7  12  10       23.63       35.71     23.21 o 
   8  12  10        4.72       27.71     16.23 o 
   9  12  10       26.17       15.29     21.97 o 
  10  12  10      145.76      185.36     51.49 o 
 -13  13  10       49.34      116.63     33.66 o 
 -12  13  10       16.39        6.18     11.75 o 
 -11  13  10       63.31       33.78     20.74 o 
 -10  13  10       15.90       21.81     11.47 o 
  -9  13  10       92.65       57.33     15.91 o 
  -8  13  10        1.35       -6.56      9.80 o 
  -7  13  10      166.72      185.26     25.84 o 
  -6  13  10        0.21       -6.09      7.69 o 
  -5  13  10      320.98      320.80     25.47 o 
  -4  13  10       80.80       72.54     12.92 o 
  -3  13  10        1.02       -2.32      5.59 o 
  -2  13  10       25.63        3.17     10.68 o 
  -1  13  10      170.01      151.73     26.21 o 
   0  13  10      211.65      208.91     30.69 o 
   1  13  10       59.96       48.09     14.46 o 
   2  13  10        1.50       -3.18     10.18 o 
   3  13  10        5.79       -4.39      7.52 o 
   4  13  10      748.65      924.72     69.81 o 
   5  13  10        0.61      -17.97     16.12 o 
   6  13  10       41.60       80.99     21.52 o 
   7  13  10       26.46       53.88     19.24 o 
   8  13  10       32.80        4.38     19.67 o 
   9  13  10       10.55       19.23     17.77 o 
 -12  14  10       95.63      150.64     32.89 o 
 -11  14  10      216.99      315.37     38.24 o 
 -10  14  10       28.84       40.66     31.04 o 
  -9  14  10       46.61       40.24     12.07 o 
  -8  14  10        8.81       -1.47     19.02 o 
  -7  14  10        5.88       11.35      8.57 o 
  -6  14  10        7.78       23.87      9.72 o 
  -5  14  10        0.04       -0.89      8.67 o 
  -4  14  10       19.90       24.17     11.52 o 
  -3  14  10       56.24       79.68     18.02 o 
  -2  14  10       40.42       35.99     13.19 o 
  -1  14  10       35.05       57.27     17.31 o 
   0  14  10       10.97       15.07     12.02 o 
   1  14  10       88.19      107.15     22.63 o 
   2  14  10       24.11       29.71     15.99 o 
   3  14  10        2.97        0.54     10.92 o 
   4  14  10      105.40      138.65     35.57 o 
   5  14  10        5.76      -40.48     26.99 o 
   6  14  10       12.63        1.56     10.08 o 
   7  14  10       68.81       70.92     29.44 o 
   8  14  10        7.13       19.29     15.28 o 
 -11  15  10      109.01      121.23     30.24 o 
 -10  15  10        7.25       12.09      9.39 o 
  -9  15  10       11.95        8.47     16.43 o 
  -8  15  10       23.49       19.88     16.26 o 
  -7  15  10        6.90       44.89     17.72 o 
  -6  15  10        0.10       21.26     26.99 o 
  -5  15  10      139.86      140.63     25.63 o 
  -4  15  10      150.84      138.52     28.21 o 
  -3  15  10       84.03      111.39     20.13 o 
  -2  15  10      137.53      104.52     20.11 o 
  -1  15  10       31.92       18.05      9.36 o 
   0  15  10       13.08        9.99      9.89 o 
   1  15  10      130.41      143.75     26.08 o 
   2  15  10       25.85       51.43     22.88 o 
   3  15  10      215.21      208.27     42.81 o 
   4  15  10        0.08       23.80     20.58 o 
   5  15  10      162.15       94.22     28.66 o 
   6  15  10       99.04       83.46     21.45 o 
   7  15  10        8.20       28.65     17.08 o 
  -9  16  10      110.31      153.58     40.29 o 
  -8  16  10        0.26      -23.61     15.74 o 
  -7  16  10       12.31       17.49     12.59 o 
  -6  16  10       64.96       43.24     21.06 o 
  -5  16  10        0.28       -2.37      8.77 o 
  -4  16  10        3.83       24.13     17.09 o 
  -3  16  10      126.76      106.80     25.07 o 
  -2  16  10        7.92       26.42     11.59 o 
  -1  16  10      213.41      196.78     32.60 o 
   0  16  10        5.45       55.07     21.59 o 
   1  16  10       27.09       30.70     21.41 o 
   2  16  10       44.41       20.38     33.03 o 
   3  16  10       64.93       87.43     27.24 o 
   4  16  10       42.55       47.00     24.41 o 
   5  16  10      144.49      177.67     37.99 o 
   6  16  10      176.19      198.14     58.38 o 
  -8  17  10       77.45        2.40     16.10 o 
  -7  17  10        0.25      -28.59     31.95 o 
  -6  17  10        0.96       -2.66     14.41 o 
  -5  17  10      210.64      306.00     38.95 o 
  -4  17  10      117.63      135.89     30.92 o 
  -3  17  10        6.02       -2.84     16.28 o 
  -2  17  10       36.31       34.39     34.15 o 
  -1  17  10       14.28       28.09     21.63 o 
   0  17  10       30.59       24.90     25.02 o 
   1  17  10        6.61       17.27     12.49 o 
   2  17  10        0.85        0.65     31.94 o 
   3  17  10        8.78      -27.61     24.97 o 
   4  17  10        0.15       32.54     30.44 o 
  -5  18  10        0.09       15.10     46.75 o 
  -4  18  10      178.58      201.11     36.37 o 
  -3  18  10        1.14       36.06     14.71 o 
  -2  18  10       43.20      121.18     52.37 o 
  -1  18  10       97.76      195.37     68.57 o 
   1  18  10        0.35        9.45     15.22 o 
 -17   0  11       95.93      128.47     75.69 o 
 -15   0  11        6.41       -2.68     11.04 o 
 -13   0  11       82.21       89.54     24.93 o 
 -11   0  11      459.61      613.40     94.90 o 
  -9   0  11     2159.41     1965.15    249.36 o 
  -7   0  11       14.06       -8.79     10.28 o 
  -5   0  11       54.39       95.33     14.25 o 
  -3   0  11     1839.80     1796.92     63.82 o 
  -1   0  11        8.69       -5.21      5.94 o 
   1   0  11      224.22      214.25     21.85 o 
   3   0  11        7.26       22.12      8.61 o 
   5   0  11     1157.56     1464.00     58.72 o 
   7   0  11      497.90      581.06     58.89 o 
   9   0  11       51.99       84.40     23.80 o 
  11   0  11      412.56      630.96     68.34 o 
  13   0  11       63.78       79.36     27.17 o 
 -17   1  11       31.26       60.45     22.90 o 
 -16   1  11      196.59      202.04     33.09 o 
 -15   1  11        6.39        8.48     14.44 o 
 -14   1  11        7.27        8.81     10.70 o 
 -13   1  11       63.97       55.16     15.09 o 
 -12   1  11      304.85      237.65     27.68 o 
 -11   1  11       47.86       47.47     12.66 o 
 -10   1  11      114.93      133.73     23.06 o 
  -9   1  11      780.67      719.12     53.27 o 
  -8   1  11      106.98      135.11     22.27 o 
  -7   1  11     1055.44     1062.32     47.89 o 
  -6   1  11       22.85       26.03      7.10 o 
  -5   1  11       45.13       45.18      6.76 o 
  -4   1  11        3.66        5.36      4.19 o 
  -3   1  11        8.82        5.57      4.84 o 
  -2   1  11       82.45       66.46     12.24 o 
  -1   1  11        0.22        0.04      3.93 o 
   0   1  11      799.62      786.31     31.28 o 
   1   1  11      134.42      131.79     13.25 o 
   2   1  11      142.70      217.98     16.27 o 
   3   1  11     1646.09     1529.63     43.58 o 
   4   1  11     2678.89     2651.21     69.58 o 
   5   1  11        2.89        6.11      6.60 o 
   6   1  11      945.74      947.12     37.32 o 
   7   1  11      175.96      190.71     18.22 o 
   8   1  11      457.42      475.01     31.09 o 
   9   1  11       41.55       -2.11      8.16 o 
  10   1  11      164.24      223.59     28.22 o 
  11   1  11        0.13       20.72     11.05 o 
  12   1  11        6.24       21.69     12.26 o 
  13   1  11        1.72      -26.98     17.99 o 
 -17   2  11       94.29      109.82     25.15 o 
 -16   2  11        2.05       -1.82     13.70 o 
 -15   2  11      295.99      354.96     42.99 o 
 -14   2  11        4.26       10.19     12.19 o 
 -13   2  11      810.97      948.10     83.48 o 
 -12   2  11      100.39       59.40     13.06 o 
 -11   2  11      379.33      314.35     30.52 o 
 -10   2  11      648.90      618.26     42.29 o 
  -9   2  11       57.75       31.67     10.48 o 
  -8   2  11      541.30      584.47     41.15 o 
  -7   2  11      557.96      424.13     30.92 o 
  -6   2  11      262.85      262.95     21.21 o 
  -5   2  11       81.02       69.19     10.16 o 
  -4   2  11       79.05       78.83      9.85 o 
  -3   2  11       24.09       27.84      5.95 o 
  -2   2  11     2800.80     2811.03     52.94 o 
  -1   2  11        4.57        3.87      3.79 o 
   0   2  11       55.23       40.72      6.74 o 
   1   2  11      221.53      141.72     41.92 o 
   2   2  11        1.75        2.93      4.19 o 
   3   2  11      357.81      231.94     56.89 o 
   4   2  11       55.10       46.02      7.48 o 
   5   2  11       26.38        7.19      5.00 o 
   6   2  11      823.81      875.13     36.88 o 
   7   2  11        3.73       14.74      7.33 o 
   8   2  11       71.46       69.86     11.30 o 
   9   2  11      171.25       99.81     17.77 o 
  10   2  11       11.71      -10.26      8.62 o 
  11   2  11       65.80       59.67     14.63 o 
  12   2  11        5.24        5.84     13.95 o 
  13   2  11       10.29       16.00     11.95 o 
 -17   3  11       32.69       18.44     13.59 o 
 -16   3  11       57.74       47.67     16.40 o 
 -15   3  11        0.19        4.57     13.09 o 
 -14   3  11        7.42       15.56      9.74 o 
 -13   3  11       43.98       38.57     12.48 o 
 -12   3  11      204.43      203.19     24.52 o 
 -11   3  11      232.53      237.59     26.87 o 
 -10   3  11        0.25        9.80      7.31 o 
  -9   3  11      633.93      659.91     42.52 o 
  -8   3  11      302.45      365.45     26.58 o 
  -7   3  11      969.23      880.06     42.51 o 
  -6   3  11        0.02        2.56      5.14 o 
  -5   3  11      147.22      140.26     15.73 o 
  -4   3  11      143.64      135.10     14.96 o 
  -3   3  11      237.34      234.11     16.22 o 
  -2   3  11      655.87      686.82     28.22 o 
  -1   3  11      183.11       89.68     25.78 o 
   0   3  11      563.16      542.97     22.54 o 
   1   3  11      419.82      437.83     29.07 o 
   2   3  11      643.46      678.45     27.10 o 
   3   3  11     2006.79     1657.34     48.85 o 
   4   3  11        0.16        0.01      3.69 o 
   5   3  11      757.94      721.30     33.44 o 
   6   3  11      174.52      203.10     17.84 o 
   7   3  11        0.05       -3.16      4.44 o 
   8   3  11        0.19       14.76      6.67 o 
   9   3  11        3.04        4.63     10.14 o 
  10   3  11        1.51       12.34      7.81 o 
  11   3  11        1.66        8.01     16.71 o 
  12   3  11        1.78      -25.95     24.55 o 
  13   3  11      291.13      329.43     45.42 o 
 -17   4  11       91.98       58.56     51.45 o 
 -16   4  11       20.67        2.03     17.87 o 
 -15   4  11        5.96        9.55      8.55 o 
 -14   4  11      238.13      246.68     36.49 o 
 -13   4  11       72.21       73.36     19.66 o 
 -12   4  11      407.44      438.49     45.86 o 
 -11   4  11      209.44      244.34     22.39 o 
 -10   4  11      143.23      127.39     20.42 o 
  -9   4  11     2423.77     2253.09     62.73 o 
  -8   4  11     1439.07     1371.22     48.60 o 
  -7   4  11       82.47       54.18      9.44 o 
  -6   4  11       24.38       19.98      6.30 o 
  -5   4  11       25.90        6.30      7.05 o 
  -4   4  11      257.20      261.41     23.09 o 
  -3   4  11      325.06      260.54     20.43 o 
  -2   4  11       27.54       16.10      6.02 o 
  -1   4  11      111.21       55.23      7.51 o 
   0   4  11      961.41      968.13     34.13 o 
   1   4  11      892.44      810.92     28.02 o 
   2   4  11     1346.58     1226.60     37.52 o 
   3   4  11      429.06      418.78     21.72 o 
   4   4  11       72.23       40.57     10.06 o 
   5   4  11      652.33      625.81     31.05 o 
   6   4  11       68.74       44.59      8.89 o 
   7   4  11        7.60       -7.59      5.38 o 
   8   4  11       39.88        4.94      7.53 o 
   9   4  11        0.33        9.30     10.59 o 
  10   4  11       43.71       43.04     16.18 o 
  11   4  11       35.40       21.94     13.52 o 
  12   4  11      219.98      287.31     47.54 o 
  13   4  11      130.72      158.39     31.61 o 
 -17   5  11        0.93       -3.42     12.37 o 
 -16   5  11       28.21       51.45     17.26 o 
 -15   5  11        0.37      -16.74     23.91 o 
 -14   5  11      197.94      227.88     44.40 o 
 -13   5  11        3.07        2.40     16.15 o 
 -12   5  11       68.80       50.08     12.66 o 
 -11   5  11       82.68       79.82     17.27 o 
 -10   5  11      551.89      469.75     30.34 o 
  -9   5  11     1671.50     1668.73     53.58 o 
  -8   5  11       34.46       73.98     11.40 o 
  -7   5  11      805.42      839.59     38.36 o 
  -6   5  11        1.67        0.23      5.89 o 
  -5   5  11        7.22        5.85      6.86 o 
  -4   5  11      172.84      173.54     16.73 o 
  -3   5  11     1083.25     1206.40     49.55 o 
  -2   5  11      103.92      154.30     15.45 o 
  -1   5  11      140.14       83.00     11.41 o 
   0   5  11      789.49      907.44     35.12 o 
   1   5  11      501.42      451.95     20.42 o 
   2   5  11     2484.83     2413.99     55.46 o 
   3   5  11        0.80        5.39      4.85 o 
   4   5  11     1175.58     1173.17     50.42 o 
   5   5  11       19.53       34.99      8.36 o 
   6   5  11        0.10       -7.33      5.12 o 
   7   5  11       69.12       52.08     13.39 o 
   8   5  11      294.47      252.26     26.51 o 
   9   5  11       85.56      108.08     23.45 o 
  10   5  11        6.22       28.08     32.61 o 
  11   5  11       34.83       21.11     20.57 o 
  12   5  11        0.02      -20.69     13.79 o 
  13   5  11        0.00      -15.25     14.20 o 
 -17   6  11        0.01       33.08     26.08 o 
 -16   6  11        0.52      -26.12     18.49 o 
 -15   6  11       82.40       56.25     23.45 o 
 -14   6  11       49.40       68.54     25.65 o 
 -13   6  11       14.70       15.85     10.97 o 
 -12   6  11       89.60       17.47     30.53 o 
 -11   6  11        1.70        5.00      9.11 o 
 -10   6  11        3.19       -5.62      5.56 o 
  -9   6  11     1792.13     1870.45     56.47 o 
  -8   6  11        9.59       21.57      8.57 o 
  -7   6  11      105.40      102.03     12.09 o 
  -6   6  11      169.11      168.39     15.67 o 
  -5   6  11       67.69       71.85     14.70 o 
  -4   6  11      152.32      121.48     14.46 o 
  -3   6  11        5.70       24.02      6.51 o 
  -2   6  11       25.50       23.20      6.66 o 
  -1   6  11      249.81      298.08     20.70 o 
   0   6  11       21.77       25.62      6.00 o 
   1   6  11     1155.80     1194.32     40.82 o 
   2   6  11      283.01      280.59     18.91 o 
   3   6  11       35.67       42.47      8.60 o 
   4   6  11       39.61       53.03      8.92 o 
   5   6  11       13.49       30.60      6.70 o 
   6   6  11      343.42      406.01     24.55 o 
   7   6  11        4.60        8.77     10.05 o 
   8   6  11      181.22      134.54     27.61 o 
   9   6  11       31.37       13.84     13.77 o 
  10   6  11       12.57       13.38     17.13 o 
  11   6  11       62.30       37.05     43.46 o 
  12   6  11        9.60        2.30     21.75 o 
 -16   7  11        8.98       11.60     20.21 o 
 -15   7  11       51.29       18.80     19.82 o 
 -14   7  11       80.82       54.49     23.97 o 
 -13   7  11        1.54       19.50     16.45 o 
 -12   7  11      145.09      190.31     31.90 o 
 -11   7  11       54.29       42.28     15.83 o 
 -10   7  11      151.99      220.12     22.37 o 
  -9   7  11       77.71       85.49     12.18 o 
  -8   7  11      218.83      184.44     17.70 o 
  -7   7  11       38.36       15.11      4.61 o 
  -6   7  11      291.39      277.53     20.17 o 
  -5   7  11       78.27       53.55     11.78 o 
  -4   7  11      369.57      337.81     26.53 o 
  -3   7  11      257.28      214.57     18.85 o 
  -2   7  11        4.47       -4.19      4.97 o 
  -1   7  11      203.20      221.12     17.49 o 
   0   7  11      404.52      398.55     22.58 o 
   1   7  11       89.70       88.22     12.88 o 
   2   7  11       41.16       26.10      8.24 o 
   3   7  11      815.29      833.23     42.43 o 
   4   7  11        0.45        1.32      9.51 o 
   5   7  11     1020.99     1261.62     76.61 o 
   6   7  11       15.52       33.68     31.99 o 
   7   7  11      311.99      236.20     35.25 o 
   8   7  11        4.19       19.04     13.92 o 
   9   7  11       62.12       80.70     20.66 o 
  10   7  11        5.56       11.13      9.58 o 
  11   7  11       98.44       98.09     23.07 o 
  12   7  11       15.56        3.06     29.17 o 
 -16   8  11       18.35       19.58     22.38 o 
 -15   8  11        0.04        7.33     17.47 o 
 -14   8  11       15.41      -22.41     82.77 o 
 -13   8  11       42.56       68.39     19.60 o 
 -12   8  11      160.86      137.83     29.00 o 
 -11   8  11        4.41        0.80      8.73 o 
 -10   8  11      616.21      660.34     52.34 o 
  -9   8  11      643.78      677.01     38.99 o 
  -8   8  11       18.61       21.47      7.32 o 
  -7   8  11      675.82      678.40     48.13 o 
  -6   8  11       24.69        9.55      5.43 o 
  -5   8  11      252.88      263.94     25.00 o 
  -4   8  11     1058.15     1051.26     46.85 o 
  -3   8  11      617.33      751.40     38.61 o 
  -2   8  11      152.06      185.00     20.47 o 
  -1   8  11        5.52       -3.67      4.34 o 
   0   8  11        5.91       10.12      7.49 o 
   1   8  11        6.47       -1.23      6.51 o 
   2   8  11        5.14       -1.63      6.01 o 
   3   8  11      918.16      916.78     62.27 o 
   4   8  11      138.03      142.49     28.79 o 
   5   8  11        5.84       19.32     13.95 o 
   6   8  11       34.54       26.19     15.35 o 
   7   8  11      297.08      327.33     41.43 o 
   8   8  11       60.65       91.79     23.06 o 
   9   8  11      227.29      297.68     41.76 o 
  10   8  11       26.77       42.91     18.79 o 
  11   8  11       19.77       24.92     14.81 o 
  12   8  11        0.59       -7.37     26.56 o 
 -15   9  11        3.68      -11.84     20.15 o 
 -14   9  11        8.02        0.16     12.79 o 
 -13   9  11       26.38       13.44     25.37 o 
 -12   9  11        0.64        5.34     17.19 o 
 -11   9  11     1072.23     1326.14     76.38 o 
 -10   9  11       40.76       42.22     14.59 o 
  -9   9  11      543.23      573.00     35.49 o 
  -8   9  11      201.89      194.67     21.41 o 
  -7   9  11        0.68       -2.28      4.53 o 
  -6   9  11      350.85      353.30     25.78 o 
  -5   9  11      244.59      255.45     24.93 o 
  -4   9  11     1193.76     1049.47     71.78 o 
  -3   9  11      352.89      292.23     24.40 o 
  -2   9  11        2.38       12.05      7.30 o 
  -1   9  11       20.32       19.40      9.50 o 
   0   9  11       25.00       24.53     12.91 o 
   1   9  11      593.90      562.87     38.03 o 
   2   9  11       42.32       40.13     10.04 o 
   3   9  11       32.54       48.01     21.33 o 
   4   9  11      405.12      434.59     46.00 o 
   5   9  11       85.33      141.07     38.27 o 
   6   9  11       29.54       22.27     14.53 o 
   7   9  11       79.54       72.52     21.97 o 
   8   9  11       88.71       99.00     22.97 o 
   9   9  11       18.28       14.97     11.11 o 
  10   9  11       78.92       99.91     26.17 o 
  11   9  11       68.89       36.83     43.25 o 
 -15  10  11      193.22      283.98     79.26 o 
 -14  10  11       20.51       -8.47     21.65 o 
 -13  10  11      179.94      198.72     36.20 o 
 -12  10  11        2.06       17.24     17.46 o 
 -11  10  11        0.46       22.42     14.29 o 
 -10  10  11       24.67       30.81     12.67 o 
  -9  10  11     1606.95     2000.97     92.40 o 
  -8  10  11      107.24      108.82     16.08 o 
  -7  10  11      226.89      214.74     23.26 o 
  -6  10  11       12.18       19.04      8.66 o 
  -5  10  11      138.11      167.80     24.41 o 
  -4  10  11      168.22      155.24     26.20 o 
  -3  10  11       83.95       77.63     13.76 o 
  -2  10  11       33.98       23.89      6.95 o 
  -1  10  11        2.85       -0.91      6.83 o 
   0  10  11      469.64      443.77     43.20 o 
   1  10  11      387.47      438.36     42.85 o 
   2  10  11      155.26      183.51     28.51 o 
   3  10  11      260.40      257.67     34.88 o 
   4  10  11       22.14       16.52      9.46 o 
   5  10  11       56.65       20.75     12.85 o 
   6  10  11      453.16      468.78     50.35 o 
   7  10  11      128.81      100.93     24.51 o 
   8  10  11        7.80       26.20     12.52 o 
   9  10  11        0.08      -16.88     14.90 o 
  10  10  11       65.81       46.56     15.25 o 
  11  10  11       62.51       72.83     35.78 o 
 -14  11  11       24.86       46.06     22.40 o 
 -13  11  11      107.93      116.04     29.06 o 
 -12  11  11       27.01       47.14     16.43 o 
 -11  11  11       13.09       42.45     17.98 o 
 -10  11  11        7.93       12.19     12.17 o 
  -9  11  11       30.62       19.75     15.18 o 
  -8  11  11        9.46      -11.26     11.22 o 
  -7  11  11       93.96       90.88     14.88 o 
  -6  11  11       53.07       28.27      8.53 o 
  -5  11  11       50.10       68.09     13.61 o 
  -4  11  11       24.07       39.01     14.57 o 
  -3  11  11        0.37       -2.00      5.39 o 
  -2  11  11      244.04      260.74     22.54 o 
  -1  11  11      308.54      375.85     40.07 o 
   0  11  11       75.34      110.71     22.45 o 
   1  11  11      166.72      175.96     28.13 o 
   2  11  11      127.03      111.35     22.11 o 
   3  11  11        0.19       19.71     14.14 o 
   4  11  11      433.44      392.63     45.07 o 
   5  11  11      177.42      220.18     34.09 o 
   6  11  11       31.84       44.14     18.23 o 
   7  11  11       12.93       46.31     39.40 o 
   8  11  11       80.38       77.06     26.37 o 
   9  11  11       29.54      105.42     25.37 o 
  10  11  11       19.17       21.01     23.63 o 
 -13  12  11      214.29      291.18     55.92 o 
 -12  12  11        0.46      -24.43     16.29 o 
 -11  12  11      162.50      177.07     29.24 o 
 -10  12  11      102.15      155.04     28.13 o 
  -9  12  11      264.44      282.39     35.66 o 
  -8  12  11      182.68      259.89     34.67 o 
  -7  12  11       12.13       22.14     12.20 o 
  -6  12  11      127.37      128.12     18.79 o 
  -5  12  11        7.53       15.30      7.24 o 
  -4  12  11        5.39       -2.72      7.43 o 
  -3  12  11      114.15      126.17     16.46 o 
  -2  12  11       59.36       57.84     17.08 o 
  -1  12  11      723.86      843.60     61.38 o 
   0  12  11      138.60      134.18     29.59 o 
   1  12  11      352.60      421.53     43.34 o 
   2  12  11       38.68       36.66     12.65 o 
   3  12  11      189.08      236.72     44.81 o 
   4  12  11        5.92       22.08     12.55 o 
   5  12  11       15.32       11.86     13.62 o 
   6  12  11       45.24       69.87     21.97 o 
   7  12  11       95.29      112.32     26.31 o 
   8  12  11      131.05      135.90     29.20 o 
   9  12  11        0.01      -16.33     12.59 o 
 -12  13  11       84.73       83.38     27.90 o 
 -11  13  11       28.29       35.32     37.43 o 
 -10  13  11        1.55        5.54      9.84 o 
  -9  13  11        5.73       18.23     11.05 o 
  -8  13  11       45.55       47.79     14.04 o 
  -7  13  11      126.78      139.13     21.75 o 
  -6  13  11       15.13       -0.33      8.08 o 
  -5  13  11       83.08       75.06     12.16 o 
  -4  13  11       32.87       21.29      8.75 o 
  -3  13  11       22.78       27.90     10.87 o 
  -2  13  11       43.78        4.61     19.77 o 
  -1  13  11       20.39       16.21     13.69 o 
   0  13  11      278.20      297.96     38.67 o 
   1  13  11       10.89       17.25     13.47 o 
   2  13  11      135.16      193.89     29.96 o 
   3  13  11      401.12      410.97     59.48 o 
   4  13  11        7.62      -23.02     15.90 o 
   5  13  11       39.81       53.28     21.95 o 
   6  13  11       14.17       35.86     17.76 o 
   7  13  11        1.49        2.09     20.48 o 
   8  13  11        5.28      -25.22     24.08 o 
 -11  14  11       92.40       90.42     23.09 o 
 -10  14  11        5.61       -3.02      8.37 o 
  -9  14  11        1.06       -9.28     11.36 o 
  -8  14  11        8.75       29.82     11.81 o 
  -7  14  11      131.57      147.16     27.36 o 
  -6  14  11       26.29        8.49     10.75 o 
  -5  14  11       34.82       46.79     14.62 o 
  -4  14  11       23.69       26.46      8.83 o 
  -3  14  11       53.18       28.82      9.97 o 
  -2  14  11       31.44       29.30     20.30 o 
  -1  14  11      258.00      300.49     44.12 o 
   0  14  11       23.15        4.83     12.22 o 
   1  14  11      345.23      457.72     47.41 o 
   2  14  11       44.51       18.68     23.99 o 
   3  14  11       19.83       -4.97     13.56 o 
   4  14  11       87.37       78.09     21.20 o 
   5  14  11        1.14        2.81     10.65 o 
   6  14  11      242.65      222.85     37.18 o 
   7  14  11        0.70      -11.64     12.80 o 
 -10  15  11      101.87       99.09     55.40 o 
  -9  15  11       20.69       18.65     15.97 o 
  -8  15  11       11.06       29.34     12.62 o 
  -7  15  11        9.44       12.35     18.27 o 
  -6  15  11       85.26       90.01     23.10 o 
  -5  15  11       13.38       12.15     18.77 o 
  -4  15  11       52.92       54.02     16.25 o 
  -3  15  11       85.04       60.66     16.19 o 
  -2  15  11        0.02       -8.74     11.90 o 
  -1  15  11      156.00      207.30     33.68 o 
   0  15  11        4.24       -9.33     13.70 o 
   1  15  11        0.35       -3.78     14.91 o 
   2  15  11       25.20       -5.98     21.32 o 
   3  15  11       16.22      -21.96     37.53 o 
   4  15  11        2.02       -6.47     13.97 o 
   5  15  11        0.00        5.88     11.43 o 
   6  15  11       78.06       63.10     37.67 o 
  -8  16  11       21.45       24.05     27.18 o 
  -7  16  11       17.28       34.65     14.68 o 
  -6  16  11       77.44       85.88     19.90 o 
  -5  16  11      275.09      354.99     41.53 o 
  -4  16  11        0.76       -1.45     10.10 o 
  -3  16  11        1.56       -0.87     11.37 o 
  -2  16  11       52.83       68.99     25.91 o 
  -1  16  11       30.35      -12.41     13.96 o 
   0  16  11       93.13      144.40     35.07 o 
   1  16  11       17.18      -32.53     21.69 o 
   2  16  11       44.50       30.32     16.73 o 
   3  16  11       17.86      -42.17     30.19 o 
   4  16  11        7.95        2.76     33.37 o 
  -6  17  11        1.12      -13.83     13.16 o 
  -5  17  11       17.73       -1.77     13.64 o 
  -4  17  11       16.02       27.69     13.87 o 
  -3  17  11      170.46      167.14     32.45 o 
  -2  17  11      258.14      294.76     50.90 o 
  -1  17  11       61.12      -65.19     43.46 o 
   0  17  11       11.09       -1.16     15.71 o 
   1  17  11        8.24       42.05     26.62 o 
   2  17  11       14.62      -35.50     27.43 o 
 -16   0  12       48.32      168.35     57.71 o 
 -14   0  12      167.41      221.03     64.84 o 
 -12   0  12      283.60      350.75     76.28 o 
 -10   0  12       15.70        4.72     15.67 o 
  -8   0  12       61.64       44.22     27.54 o 
  -6   0  12      204.16      258.32     39.88 o 
  -4   0  12      341.93      716.92     92.74 o 
  -2   0  12       72.48       70.64     16.95 o 
   0   0  12     1717.66     1706.84     72.40 o 
   2   0  12     1024.24     1181.32     58.82 o 
   4   0  12      377.42      301.00     25.50 o 
   6   0  12      167.77      145.14     24.55 o 
   8   0  12       15.22        7.48     18.92 o 
  10   0  12      257.84      409.39     55.98 o 
  12   0  12       20.72       20.43     68.87 o 
 -17   1  12        4.12       -9.46     12.89 o 
 -16   1  12        5.73      -18.48     12.32 o 
 -15   1  12       23.15      -16.94     26.83 o 
 -14   1  12       19.65       17.98     10.53 o 
 -13   1  12      130.74      121.04     46.45 o 
 -12   1  12       11.56       21.72     15.18 o 
 -11   1  12      432.93      534.13     68.56 o 
 -10   1  12      128.14      185.16     37.12 o 
  -9   1  12      205.22      233.51     45.81 o 
  -8   1  12      205.52      268.57     43.67 o 
  -7   1  12      264.68      258.06     28.05 o 
  -6   1  12      170.67      145.28     21.08 o 
  -5   1  12       77.91       53.14     10.25 o 
  -4   1  12      735.60      684.93     31.78 o 
  -3   1  12       51.17       66.27      8.99 o 
  -2   1  12      415.55      470.26     25.64 o 
  -1   1  12      517.58      547.38     29.76 o 
   0   1  12     1130.75     1159.84     43.16 o 
   1   1  12      288.64      314.51     22.26 o 
   2   1  12     2049.05     1995.59     57.64 o 
   3   1  12     1053.72      992.51     39.71 o 
   4   1  12      700.23      684.05     33.13 o 
   5   1  12      461.09      439.91     29.10 o 
   6   1  12      679.56      648.15     34.99 o 
   7   1  12      108.06       56.53     10.85 o 
   8   1  12       57.94       80.33     17.97 o 
   9   1  12       61.51      118.44     29.65 o 
  10   1  12       18.76        5.71      9.42 o 
  11   1  12       14.01       -1.10      8.73 o 
  12   1  12       16.33       -5.37     20.05 o 
 -17   2  12        4.14       13.18     21.99 o 
 -16   2  12        1.47        4.12     10.35 o 
 -15   2  12      217.92      252.33     37.79 o 
 -14   2  12        0.05       -9.60     12.68 o 
 -13   2  12      170.19      178.49     36.62 o 
 -12   2  12      137.85      163.22     29.91 o 
 -11   2  12      518.51      406.53     67.51 o 
 -10   2  12       86.47      122.46     23.11 o 
  -9   2  12        3.57       -8.65     11.12 o 
  -8   2  12        2.67        9.98     14.77 o 
  -7   2  12      290.63      293.68     25.96 o 
  -6   2  12      245.49      256.96     23.80 o 
  -5   2  12       28.83       14.70      8.07 o 
  -4   2  12      251.75      221.17     18.20 o 
  -3   2  12      247.51      214.56     19.34 o 
  -2   2  12      589.81      519.22     27.08 o 
  -1   2  12       46.10       33.44      9.79 o 
   0   2  12      326.58      366.49     22.32 o 
   1   2  12        9.42        4.62      5.34 o 
   2   2  12       75.35       45.95      7.69 o 
   3   2  12       15.67        5.26      6.43 o 
   4   2  12     1429.27     1235.04     43.79 o 
   5   2  12       48.76       25.20      7.77 o 
   6   2  12      201.56      195.26     19.83 o 
   7   2  12        1.40        1.32      4.92 o 
   8   2  12      122.31      159.11     22.85 o 
   9   2  12       48.25       50.25     13.55 o 
  10   2  12       34.67       25.67      9.75 o 
  11   2  12        9.66       10.52     14.11 o 
  12   2  12       75.43       49.69     35.63 o 
 -17   3  12       48.79       48.15     18.36 o 
 -16   3  12       68.39       64.46     19.80 o 
 -15   3  12        2.22        0.84     11.47 o 
 -14   3  12      311.48      367.84     44.46 o 
 -13   3  12        3.14      -11.49     11.95 o 
 -12   3  12      147.61      147.53     28.34 o 
 -11   3  12        0.41        0.82      6.67 o 
 -10   3  12        8.45        4.96      7.40 o 
  -9   3  12      220.15      242.51     32.17 o 
  -8   3  12      199.26      202.33     22.00 o 
  -7   3  12       70.56       63.02     12.58 o 
  -6   3  12       10.24       64.17     11.65 o 
  -5   3  12      183.34      221.36     19.73 o 
  -4   3  12      201.35      185.29     19.92 o 
  -3   3  12     1094.70     1244.33     45.87 o 
  -2   3  12       24.73       10.78      7.19 o 
  -1   3  12     1024.03      820.50     32.55 o 
   0   3  12     1217.08     1330.18     45.09 o 
   1   3  12      174.18       84.44     28.96 o 
   2   3  12      404.30      383.96     27.06 o 
   3   3  12       72.56       61.09     20.81 o 
   4   3  12       31.96       13.19      7.02 o 
   5   3  12      185.33      145.99     16.86 o 
   6   3  12       74.86      112.06     15.56 o 
   7   3  12        8.08        3.05      5.34 o 
   8   3  12       25.98       37.87     11.20 o 
   9   3  12      315.97      385.38     36.45 o 
  10   3  12        0.41       21.47     16.16 o 
  11   3  12        0.20      -11.47     16.34 o 
  12   3  12       15.21       -7.09     14.31 o 
 -17   4  12       71.45       84.89     22.89 o 
 -16   4  12       12.12       22.84     12.74 o 
 -15   4  12        4.85        5.38     10.80 o 
 -14   4  12        0.18       19.37     18.79 o 
 -13   4  12        6.80       -5.51     10.06 o 
 -12   4  12      147.62      138.38     29.10 o 
 -11   4  12       80.94       61.87     24.01 o 
 -10   4  12       13.72        8.61      6.05 o 
  -9   4  12      322.59      330.01     25.15 o 
  -8   4  12        0.51       22.05      7.11 o 
  -7   4  12        0.47        5.56      9.34 o 
  -6   4  12       56.93       59.39     10.59 o 
  -5   4  12      211.11      192.67     18.62 o 
  -4   4  12        3.59       22.65     11.21 o 
  -3   4  12      303.47      241.95     22.78 o 
  -2   4  12     2022.09     2043.61     59.79 o 
  -1   4  12      113.75       61.92     19.01 o 
   0   4  12       30.28       91.40     12.33 o 
   1   4  12      307.20      361.37     27.76 o 
   2   4  12      171.06      199.21     16.88 o 
   3   4  12       39.75       84.89     10.83 o 
   4   4  12      128.84      167.13     15.64 o 
   5   4  12       38.53       64.80     11.42 o 
   6   4  12      288.65      304.53     25.16 o 
   7   4  12       47.33       42.43      9.64 o 
   8   4  12       95.65      129.63     20.32 o 
   9   4  12      162.35      164.10     30.42 o 
  10   4  12        0.06       -3.35     15.03 o 
  11   4  12       54.89       73.03     23.03 o 
  12   4  12       56.24       40.37     27.96 o 
 -16   5  12       22.38       41.75     45.80 o 
 -15   5  12       83.39       62.49     34.40 o 
 -14   5  12        6.79       11.31     14.46 o 
 -13   5  12       28.50       39.87     21.69 o 
 -12   5  12      616.90      664.47     50.10 o 
 -11   5  12       38.34       66.01     16.36 o 
 -10   5  12      496.36      411.77     30.23 o 
  -9   5  12      319.34      306.38     24.41 o 
  -8   5  12      167.23      143.62     16.40 o 
  -7   5  12        0.96       -3.10     11.72 o 
  -6   5  12      331.29      296.67     24.62 o 
  -5   5  12       28.39       11.64      9.90 o 
  -4   5  12       49.11       62.50     14.50 o 
  -3   5  12      240.98      302.15     22.97 o 
  -2   5  12       55.47       22.98     10.00 o 
  -1   5  12      659.88      640.44     31.81 o 
   0   5  12      273.15      271.45     20.01 o 
   1   5  12      430.95      333.30     19.41 o 
   2   5  12        3.30       -4.79      3.74 o 
   3   5  12      376.62      386.40     22.44 o 
   4   5  12       13.19        9.14      4.64 o 
   5   5  12      322.23      393.73     24.80 o 
   6   5  12        8.75        1.27      7.36 o 
   7   5  12       58.32       39.23     11.03 o 
   8   5  12        3.65        9.70     10.71 o 
   9   5  12       30.08        5.60     15.59 o 
  10   5  12       25.60        5.90     16.57 o 
  11   5  12       83.49       29.70     22.46 o 
  12   5  12       13.48       -2.31     16.32 o 
 -16   6  12       32.85       54.17     25.07 o 
 -15   6  12        5.71      -33.55     22.36 o 
 -14   6  12       27.93       28.21     15.27 o 
 -13   6  12       94.69       81.43     37.56 o 
 -12   6  12        7.64       12.38     12.56 o 
 -11   6  12       12.22       17.17      9.49 o 
 -10   6  12       59.81       52.47     11.85 o 
  -9   6  12      273.87      316.28     24.26 o 
  -8   6  12      144.45      160.46     17.41 o 
  -7   6  12       14.59        1.90      6.26 o 
  -6   6  12      172.92      183.52     18.30 o 
  -5   6  12        0.12        4.69      6.90 o 
  -4   6  12      480.16      562.54     41.21 o 
  -3   6  12        1.68       37.14      8.61 o 
  -2   6  12      481.62      397.01     40.09 o 
  -1   6  12       23.15       17.66      7.72 o 
   0   6  12      585.26      617.65     30.07 o 
   1   6  12      247.37      159.91     15.24 o 
   2   6  12      361.52      295.70     19.67 o 
   3   6  12      157.67      108.72     18.70 o 
   4   6  12      304.47      277.88     19.35 o 
   5   6  12        0.90       -2.43     12.99 o 
   6   6  12      171.59      228.33     33.97 o 
   7   6  12        1.89      -11.91     11.16 o 
   8   6  12       48.36       32.57     15.28 o 
   9   6  12       46.84       56.20     22.58 o 
  10   6  12       10.06      -12.50     30.12 o 
  11   6  12       12.58        8.98     13.43 o 
  12   6  12       46.38       43.31     22.37 o 
 -16   7  12       30.31       84.88     45.67 o 
 -15   7  12       28.10       22.94     19.90 o 
 -14   7  12       24.83       12.10     63.38 o 
 -13   7  12      390.10      385.19     60.65 o 
 -12   7  12       39.88       13.51     17.42 o 
 -11   7  12      182.04      247.27     37.63 o 
 -10   7  12       13.39       17.54     11.62 o 
  -9   7  12       13.94       23.50     11.54 o 
  -8   7  12        0.43       -1.44      5.80 o 
  -7   7  12       40.97       25.54      8.61 o 
  -6   7  12      661.15      587.81     32.78 o 
  -5   7  12      120.42      138.67     21.01 o 
  -4   7  12      353.99      295.86     25.40 o 
  -3   7  12       29.53       24.63      7.03 o 
  -2   7  12      554.25      529.55     29.60 o 
  -1   7  12       38.48       41.29      7.95 o 
   0   7  12        9.86        8.27      4.84 o 
   1   7  12        6.89       12.83      8.40 o 
   2   7  12      346.63      272.53     26.06 o 
   3   7  12      299.18      218.49     32.04 o 
   4   7  12      345.43      328.57     40.99 o 
   5   7  12       13.77        0.25      9.53 o 
   6   7  12       28.51       30.05     24.20 o 
   7   7  12        2.00       -8.50     11.68 o 
   8   7  12        7.42       -6.09     23.24 o 
   9   7  12       16.42       23.13     13.33 o 
  10   7  12        8.71       16.81     21.78 o 
  11   7  12       35.07       11.01     40.87 o 
 -15   8  12        7.52      -13.80     22.36 o 
 -14   8  12       88.35      118.44     46.06 o 
 -13   8  12        4.28       -5.26     13.72 o 
 -12   8  12      257.40      339.01     44.41 o 
 -11   8  12      261.79      233.60     33.82 o 
 -10   8  12       12.18       13.20      9.83 o 
  -9   8  12      371.58      388.55     31.39 o 
  -8   8  12      353.38      316.95     28.76 o 
  -7   8  12      451.85      486.90     30.52 o 
  -6   8  12      286.96      300.45     23.58 o 
  -5   8  12      112.03      113.59     19.90 o 
  -4   8  12      433.48      373.86     28.96 o 
  -3   8  12       10.39        5.45      8.92 o 
  -2   8  12      327.96      307.47     22.54 o 
  -1   8  12      157.92      156.31     15.32 o 
   0   8  12      194.38      174.60     20.02 o 
   1   8  12      553.65      494.99     33.19 o 
   2   8  12      188.97      212.83     24.47 o 
   3   8  12       17.86        3.78     11.35 o 
   4   8  12      429.33      484.45     49.62 o 
   5   8  12        6.76       -9.81     14.39 o 
   6   8  12        8.43       13.36     11.02 o 
   7   8  12      176.93      193.05     33.26 o 
   8   8  12       63.69       37.95     17.40 o 
   9   8  12        8.76       -2.97     11.40 o 
  10   8  12        1.48        9.43     12.43 o 
  11   8  12        0.20       22.17     20.84 o 
 -15   9  12       92.86      106.77     48.81 o 
 -14   9  12       17.07       19.64     28.11 o 
 -13   9  12       42.06       38.54     18.52 o 
 -12   9  12      255.03      347.97     53.30 o 
 -11   9  12       19.83       -5.50     11.30 o 
 -10   9  12       56.71       61.34     16.10 o 
  -9   9  12       41.51       42.32     15.05 o 
  -8   9  12        0.02       11.07      9.65 o 
  -7   9  12      869.37      870.36     48.13 o 
  -6   9  12      455.30      405.78     27.82 o 
  -5   9  12       69.98       77.31     20.97 o 
  -4   9  12       34.05       47.46     10.69 o 
  -3   9  12       52.53       59.59     11.48 o 
  -2   9  12        2.01       14.35      6.25 o 
  -1   9  12       29.74       18.36      9.04 o 
   0   9  12       81.92       36.92     13.01 o 
   1   9  12      992.92     1003.71     52.51 o 
   2   9  12     1192.00     1330.55     81.09 o 
   3   9  12      316.06      284.20     39.00 o 
   4   9  12     1078.83     1142.78     77.77 o 
   5   9  12       33.39       27.15     10.22 o 
   6   9  12        7.01       10.48     13.31 o 
   7   9  12      238.39      257.58     37.84 o 
   8   9  12      171.57      171.94     33.51 o 
   9   9  12        0.96      -12.31     22.54 o 
  10   9  12      242.19      307.91     54.92 o 
 -14  10  12      191.21      287.08     54.92 o 
 -13  10  12      250.58      334.12     49.43 o 
 -12  10  12      109.81      159.09     33.35 o 
 -11  10  12      197.15      269.02     36.49 o 
 -10  10  12      221.30      170.84     27.40 o 
  -9  10  12      248.44      303.36     36.87 o 
  -8  10  12       96.21      108.07     21.36 o 
  -7  10  12        9.76        8.62      8.20 o 
  -6  10  12       20.87       23.05      9.14 o 
  -5  10  12      723.27      787.14     47.00 o 
  -4  10  12      224.16      229.37     28.35 o 
  -3  10  12        5.23        5.00     10.06 o 
  -2  10  12      122.33      121.79     20.00 o 
  -1  10  12       48.77        6.10      8.97 o 
   0  10  12      560.56      505.65     47.84 o 
   1  10  12      331.24      387.07     41.86 o 
   2  10  12      113.09      103.83     29.66 o 
   3  10  12       18.34       30.39     22.26 o 
   4  10  12        2.77        2.37     10.60 o 
   5  10  12      152.72      191.83     33.05 o 
   6  10  12        0.05       14.14     14.75 o 
   7  10  12       14.50       21.96     18.08 o 
   8  10  12      284.87      299.51     43.21 o 
   9  10  12        6.07        0.32     14.75 o 
  10  10  12        1.60        6.55     14.92 o 
 -13  11  12        4.04        0.84     19.39 o 
 -12  11  12       35.72       48.89     20.30 o 
 -11  11  12        0.03        7.06     14.27 o 
 -10  11  12        6.10      -12.11     24.39 o 
  -9  11  12       15.25       30.35     13.40 o 
  -8  11  12       17.77       34.25     17.93 o 
  -7  11  12       17.99       15.57     14.10 o 
  -6  11  12       19.12       35.05     10.24 o 
  -5  11  12        0.04       10.57      7.13 o 
  -4  11  12        0.02        5.54      8.92 o 
  -3  11  12       24.66       29.59      9.48 o 
  -2  11  12       49.01       49.92     18.33 o 
  -1  11  12      266.17      237.95     33.59 o 
   0  11  12      192.22      220.16     32.12 o 
   1  11  12       38.50       31.62     20.51 o 
   2  11  12       18.32        8.18     11.71 o 
   3  11  12      158.53      115.85     35.80 o 
   4  11  12      132.26      134.86     27.45 o 
   5  11  12       60.85       99.39     24.13 o 
   6  11  12       59.37       34.36     14.41 o 
   7  11  12      158.77      156.22     32.60 o 
   8  11  12       48.67       70.85     22.57 o 
   9  11  12       28.13       46.61     30.67 o 
 -12  12  12       17.97       -1.95     16.62 o 
 -11  12  12        0.60      -11.34     14.19 o 
 -10  12  12      193.20      192.00     31.91 o 
  -9  12  12      253.76      384.48     43.37 o 
  -8  12  12      169.61      198.01     48.83 o 
  -7  12  12      161.13      222.52     31.21 o 
  -6  12  12       38.27       34.62     18.62 o 
  -5  12  12       93.77       76.17     12.97 o 
  -4  12  12       29.25       13.84      7.17 o 
  -3  12  12      121.97      120.93     21.94 o 
  -2  12  12        9.29       -8.09     12.49 o 
  -1  12  12       51.22       23.29     15.00 o 
   0  12  12      281.89      297.50     38.11 o 
   1  12  12        8.07       12.55     12.05 o 
   2  12  12       25.89       45.50     15.39 o 
   3  12  12       19.57       17.59     11.32 o 
   4  12  12        4.41       16.30      9.36 o 
   5  12  12       15.64       21.13     25.15 o 
   6  12  12       10.75       26.41     14.10 o 
   7  12  12       13.92      -19.43     12.96 o 
   8  12  12        2.81      -47.46     31.64 o 
 -11  13  12        4.20       21.01     15.52 o 
 -10  13  12       14.24       16.82     15.41 o 
  -9  13  12        1.55       19.74     16.16 o 
  -8  13  12        0.43       -5.91     14.05 o 
  -7  13  12       68.64      113.36     23.33 o 
  -6  13  12       14.96       21.15     14.02 o 
  -5  13  12      134.43      133.37     25.27 o 
  -4  13  12        7.39       10.44      9.16 o 
  -3  13  12      101.84      143.64     24.56 o 
  -2  13  12       15.85       -3.47      9.22 o 
  -1  13  12      191.47      225.97     42.27 o 
   0  13  12       52.18       82.72     21.64 o 
   1  13  12       27.31       43.71     20.18 o 
   2  13  12      276.68      261.68     36.64 o 
   3  13  12       64.96       60.95     19.30 o 
   4  13  12        0.00       -1.70     10.76 o 
   5  13  12       15.02       29.68     14.62 o 
   6  13  12      248.70      197.18     35.82 o 
   7  13  12       54.60       45.98     25.05 o 
 -10  14  12       43.55       83.51     34.79 o 
  -9  14  12       36.53       50.94     18.37 o 
  -8  14  12       30.85       96.70     25.13 o 
  -7  14  12        0.20        0.43     10.66 o 
  -6  14  12       17.17        9.68     11.90 o 
  -5  14  12        1.33       15.68     10.86 o 
  -4  14  12       13.45       20.17     21.87 o 
  -3  14  12       17.40       30.85     13.66 o 
  -2  14  12        4.89        8.70     12.30 o 
  -1  14  12       24.70       24.52     15.77 o 
   0  14  12       54.01       32.44     13.63 o 
   1  14  12        0.54       -3.45     14.76 o 
   2  14  12        2.05      -18.63     19.66 o 
   3  14  12        4.36       -3.50     15.28 o 
   4  14  12       52.98       38.70     19.76 o 
   5  14  12       70.66       89.01     30.35 o 
   6  14  12       22.03       13.46     28.34 o 
  -9  15  12        6.29       49.69     36.42 o 
  -8  15  12       36.76       64.44     28.48 o 
  -7  15  12      242.21      294.61     38.72 o 
  -6  15  12       33.02        0.84     10.15 o 
  -5  15  12        0.02       -8.83     12.42 o 
  -4  15  12       41.19       77.95     23.56 o 
  -3  15  12        7.42       13.58     15.89 o 
  -2  15  12       12.78       13.37     11.28 o 
  -1  15  12       37.44       50.58     17.39 o 
   0  15  12       27.69        2.65     18.15 o 
   1  15  12       41.20       37.02     25.32 o 
   2  15  12        0.78      -26.09     17.55 o 
   3  15  12        5.10      -46.94     31.29 o 
   4  15  12       93.08       56.30     54.77 o 
  -7  16  12       12.53       28.84     38.44 o 
  -6  16  12      212.11      281.00     54.64 o 
  -5  16  12        4.10       16.78     17.98 o 
  -4  16  12        1.10        7.89     16.53 o 
  -3  16  12       41.55       24.47     13.34 o 
  -2  16  12       49.91       87.27     33.75 o 
  -1  16  12        2.90       20.79     15.20 o 
   0  16  12      102.02       81.59     36.58 o 
   1  16  12       42.12       90.41     40.76 o 
   2  16  12      161.54      122.11     47.60 o 
 -15   0  13      104.78       64.34     38.46 o 
 -13   0  13      232.49      330.06     77.39 o 
 -11   0  13      207.89      221.43     62.12 o 
  -9   0  13        0.44      -10.97     18.15 o 
  -7   0  13      357.72      346.95     72.32 o 
  -5   0  13       25.10        1.97     20.79 o 
  -3   0  13       91.19       73.82     21.01 o 
  -1   0  13      219.95      218.59     28.24 o 
   1   0  13       39.37       69.88     17.29 o 
   3   0  13      601.49      538.74     44.82 o 
   5   0  13       79.16       77.25     32.86 o 
   7   0  13        2.72       -5.24     11.20 o 
   9   0  13        0.19       40.08     19.96 o 
  11   0  13      202.51      231.35     68.98 o 
 -16   1  13       51.13       74.43     27.87 o 
 -15   1  13       73.49       55.98     24.28 o 
 -14   1  13       70.93      107.42     34.39 o 
 -13   1  13      329.45      388.93     59.59 o 
 -12   1  13       33.28       10.63     20.15 o 
 -11   1  13        2.59       -4.79     48.30 o 
 -10   1  13      129.84      125.16     33.37 o 
  -9   1  13      347.74      401.46     56.36 o 
  -8   1  13        5.19        9.72     12.51 o 
  -7   1  13     1047.81     1011.00     57.41 o 
  -6   1  13       47.03       31.66     13.12 o 
  -5   1  13        9.99        5.51      7.60 o 
  -4   1  13       12.76        5.56      7.80 o 
  -3   1  13      203.41      135.00     15.39 o 
  -2   1  13      756.21      791.56     37.87 o 
  -1   1  13      151.23      108.88     13.78 o 
   0   1  13     1332.44     1324.73     48.13 o 
   1   1  13       50.47       56.72     11.03 o 
   2   1  13       77.98       73.53     18.11 o 
   3   1  13     1137.95     1220.94     50.39 o 
   4   1  13       51.54       76.53     11.49 o 
   5   1  13       44.03       30.39      8.51 o 
   6   1  13      410.30      476.29     32.36 o 
   7   1  13       66.39       28.70     16.75 o 
   8   1  13        3.06       13.99      7.10 o 
   9   1  13      209.40      233.94     30.20 o 
  10   1  13       47.41       23.67     27.32 o 
  11   1  13       38.58       16.60     21.80 o 
 -16   2  13      309.54      384.68     48.24 o 
 -15   2  13        2.55       -6.63     10.55 o 
 -14   2  13       10.47       17.64     21.90 o 
 -13   2  13        0.04       -5.35     11.47 o 
 -12   2  13       48.58       53.77     22.94 o 
 -11   2  13       34.19        7.04     30.57 o 
 -10   2  13        5.50       32.86     16.17 o 
  -9   2  13      556.94      597.97     80.72 o 
  -8   2  13       31.77       29.48     11.86 o 
  -7   2  13       12.94       10.03     10.31 o 
  -6   2  13        9.84        7.76      7.07 o 
  -5   2  13       13.25       32.38     11.27 o 
  -4   2  13      195.94      236.78     20.85 o 
  -3   2  13        5.47        5.64      7.42 o 
  -2   2  13       17.54       13.23      6.45 o 
  -1   2  13      188.67      196.73     20.46 o 
   0   2  13     2005.02     1991.48     64.95 o 
   1   2  13      421.82      478.18     31.99 o 
   2   2  13       21.20       12.78      7.58 o 
   3   2  13       87.02       52.81     14.01 o 
   4   2  13      268.44      280.49     24.68 o 
   5   2  13      758.67      780.85     40.90 o 
   6   2  13      134.29      150.60     17.75 o 
   7   2  13       44.35       31.57     11.83 o 
   8   2  13        3.24      -14.97     10.01 o 
   9   2  13        2.74      -18.23     14.59 o 
  10   2  13        3.49      -18.11     21.40 o 
  11   2  13        0.65      -26.43     17.62 o 
 -16   3  13       52.38       64.18     21.23 o 
 -15   3  13        1.55      -25.14     16.76 o 
 -14   3  13        0.01       -5.15     11.97 o 
 -13   3  13      297.56      334.62     43.10 o 
 -12   3  13      214.00      222.22     45.40 o 
 -11   3  13      159.30      148.79     26.67 o 
 -10   3  13     2042.29     2081.17    112.99 o 
  -9   3  13        0.39       -3.03     10.71 o 
  -8   3  13       15.39       20.12      9.37 o 
  -7   3  13      841.06      858.71     52.46 o 
  -6   3  13      761.67      819.33     50.56 o 
  -5   3  13       13.35       13.25      8.30 o 
  -4   3  13     1699.15     1746.15     63.65 o 
  -3   3  13     1056.17     1235.92     52.98 o 
  -2   3  13      820.66      793.44     41.07 o 
  -1   3  13      173.63      158.63     16.28 o 
   0   3  13      155.05      108.81     15.60 o 
   1   3  13       17.07       13.00      6.36 o 
   2   3  13      291.85      283.58     21.75 o 
   3   3  13      111.07      171.41     16.97 o 
   4   3  13      300.90      272.30     21.40 o 
   5   3  13       65.54       80.97     13.44 o 
   6   3  13      577.81      639.14     39.42 o 
   7   3  13      425.82      473.54     44.02 o 
   8   3  13        9.15        6.86     10.36 o 
   9   3  13       11.08        9.11     14.06 o 
  10   3  13        2.11      -18.69     20.99 o 
  11   3  13       25.24      -37.32     29.21 o 
 -16   4  13       73.65       82.73     23.44 o 
 -15   4  13        5.64        4.53     11.66 o 
 -14   4  13       26.20        7.71     12.28 o 
 -13   4  13      158.49      201.15     43.88 o 
 -12   4  13        4.66       -0.16      8.97 o 
 -11   4  13       14.33       17.64      8.16 o 
 -10   4  13      129.79      119.53     28.45 o 
  -9   4  13      113.62      116.06     17.37 o 
  -8   4  13      787.02      774.74     43.81 o 
  -7   4  13     1161.52     1246.32     63.67 o 
  -6   4  13      203.89      170.62     24.40 o 
  -5   4  13     1399.43     1417.83     57.97 o 
  -4   4  13       49.35       30.34      9.84 o 
  -3   4  13      158.10      201.50     25.48 o 
  -2   4  13      596.17      606.56     37.38 o 
  -1   4  13       51.50       29.42      6.17 o 
   0   4  13      454.39      381.62     23.61 o 
   1   4  13       21.95       28.70      6.45 o 
   2   4  13      150.16       54.91     30.59 o 
   3   4  13      216.63      131.77     39.17 o 
   4   4  13      184.36      244.89     22.62 o 
   5   4  13      165.87      126.38     16.10 o 
   6   4  13       14.01        0.54      5.51 o 
   7   4  13       50.42       45.17     13.55 o 
   8   4  13      245.53      304.30     41.56 o 
   9   4  13      129.54      131.14     28.94 o 
  10   4  13        8.08        3.65     13.37 o 
  11   4  13       28.48       44.07     24.06 o 
 -16   5  13       36.35       49.50     30.40 o 
 -15   5  13        0.87        4.07     17.84 o 
 -14   5  13      133.62      222.80     46.16 o 
 -13   5  13        0.30       -8.58     27.08 o 
 -12   5  13      715.53      794.13    114.84 o 
 -11   5  13        4.57        7.62     12.03 o 
 -10   5  13      323.54      323.66     30.18 o 
  -9   5  13       51.42       71.66     16.27 o 
  -8   5  13       98.06       77.19     14.15 o 
  -7   5  13     1653.61     1671.36     63.57 o 
  -6   5  13      256.63      255.24     27.79 o 
  -5   5  13      254.39      235.96     24.13 o 
  -4   5  13       40.59       19.39     10.56 o 
  -3   5  13      149.94      130.62     20.00 o 
  -2   5  13      137.08      112.30     14.39 o 
  -1   5  13       67.97       49.76     11.88 o 
   0   5  13      123.26      125.15     14.57 o 
   1   5  13       20.48        5.85      3.99 o 
   2   5  13      177.63      188.02     16.55 o 
   3   5  13        3.60        1.43      6.01 o 
   4   5  13        2.86       -0.83      5.61 o 
   5   5  13      269.31      451.36     38.64 o 
   6   5  13      186.01      138.98     21.89 o 
   7   5  13        4.53       10.95      9.33 o 
   8   5  13       53.14       26.84     27.28 o 
   9   5  13      440.38      436.79     50.93 o 
  10   5  13       10.31       10.95     17.28 o 
  11   5  13       84.70       51.90     23.74 o 
 -15   6  13       49.94       14.45     25.38 o 
 -14   6  13        5.60       15.51     15.52 o 
 -13   6  13      143.97      227.92     46.17 o 
 -12   6  13       78.77       76.48     28.35 o 
 -11   6  13      294.19      342.48     43.66 o 
 -10   6  13      917.99      972.65     51.78 o 
  -9   6  13      206.18      259.47     27.78 o 
  -8   6  13        0.01        3.68      9.64 o 
  -7   6  13        3.92       -2.09      6.68 o 
  -6   6  13      120.52      155.71     22.45 o 
  -5   6  13      478.02      438.37     32.37 o 
  -4   6  13        1.53      -10.01      7.28 o 
  -3   6  13       12.81       13.55      7.60 o 
  -2   6  13       76.41      101.68     16.56 o 
  -1   6  13      158.26      148.18     15.63 o 
   0   6  13       41.29       25.87      7.22 o 
   1   6  13      558.67      561.22     29.26 o 
   2   6  13      406.64      492.49     41.16 o 
   3   6  13      110.09      136.21     25.73 o 
   4   6  13      720.21      915.02     56.63 o 
   5   6  13        2.46        6.21     10.50 o 
   6   6  13       85.00       45.57     22.28 o 
   7   6  13        1.01        4.15     12.41 o 
   8   6  13        5.64        5.82      9.35 o 
   9   6  13       55.81       36.07     14.09 o 
  10   6  13       15.01       27.10     13.94 o 
 -15   7  13        3.78       -6.21     16.44 o 
 -14   7  13       21.52       67.28     35.44 o 
 -13   7  13      179.01      191.66     42.61 o 
 -12   7  13       38.52       79.69     32.30 o 
 -11   7  13       18.76       17.63     12.99 o 
 -10   7  13        3.11       -5.72      8.59 o 
  -9   7  13      113.68       89.51     16.89 o 
  -8   7  13        2.79       11.79      7.71 o 
  -7   7  13       19.16       13.66      9.49 o 
  -6   7  13      296.23      299.63     24.33 o 
  -5   7  13      158.74      160.04     19.88 o 
  -4   7  13      225.08      272.15     31.04 o 
  -3   7  13       71.84       51.63     12.40 o 
  -2   7  13       29.03       21.66     14.49 o 
  -1   7  13      440.24      367.54     24.67 o 
   0   7  13      472.03      430.41     31.90 o 
   1   7  13      211.06      193.38     20.72 o 
   2   7  13     1344.00     1453.90     71.45 o 
   3   7  13       35.39       27.92     11.15 o 
   4   7  13       60.78       54.31     18.83 o 
   5   7  13      210.45      306.61     33.28 o 
   6   7  13        2.65       18.24     13.29 o 
   7   7  13       31.19       19.68     21.39 o 
   8   7  13      211.01      182.49     32.95 o 
   9   7  13        0.01       17.27     16.03 o 
  10   7  13       65.26       48.09     22.18 o 
 -15   8  13        8.95      -34.63     28.44 o 
 -14   8  13      217.29      320.32     58.05 o 
 -13   8  13        2.01        8.47     16.28 o 
 -12   8  13       32.18       45.63     21.14 o 
 -11   8  13       35.25       11.71     12.89 o 
 -10   8  13        3.78       -5.68      9.01 o 
  -9   8  13      340.30      361.34     31.79 o 
  -8   8  13       11.27        2.87      5.99 o 
  -7   8  13        2.96       -1.17     15.29 o 
  -6   8  13        1.08       -1.63      9.08 o 
  -5   8  13       70.55       39.04     11.13 o 
  -4   8  13       56.94       30.97     12.93 o 
  -3   8  13      752.85      755.56     51.08 o 
  -2   8  13       41.38       29.57     11.15 o 
  -1   8  13      206.27      207.44     22.95 o 
   0   8  13      197.70      257.75     33.12 o 
   1   8  13      834.39      842.26     55.28 o 
   2   8  13       34.39        9.08     10.39 o 
   3   8  13      355.08      478.05     41.68 o 
   4   8  13       36.66       13.00     14.15 o 
   5   8  13       51.59       50.85     18.26 o 
   6   8  13        0.62        2.51     11.41 o 
   7   8  13        0.89      -10.66     21.03 o 
   8   8  13      107.51      134.70     30.02 o 
   9   8  13        5.90      -12.71     24.74 o 
  10   8  13      318.71      386.53     62.40 o 
 -14   9  13       41.37       76.48     42.47 o 
 -13   9  13        0.01       -5.16     13.25 o 
 -12   9  13      116.32      126.96     30.85 o 
 -11   9  13       86.86       92.07     22.30 o 
 -10   9  13      220.56      241.72     33.28 o 
  -9   9  13       20.98       -0.91     11.36 o 
  -8   9  13      278.23      275.68     27.48 o 
  -7   9  13      264.59      347.16     31.83 o 
  -6   9  13       19.69       26.33     11.04 o 
  -5   9  13       99.12       88.66     18.87 o 
  -4   9  13       74.68       77.98     16.46 o 
  -3   9  13       20.46       13.76      9.72 o 
  -2   9  13       41.69       35.52     12.45 o 
  -1   9  13       30.12       27.23     14.45 o 
   0   9  13       94.48       83.68     19.10 o 
   1   9  13      306.40      333.74     56.65 o 
   2   9  13      238.69      276.24     38.48 o 
   3   9  13     1024.35     1054.71     75.77 o 
   4   9  13        3.76        9.28     14.94 o 
   5   9  13       82.97      133.39     27.85 o 
   6   9  13        1.05       30.58     15.83 o 
   7   9  13        1.48        0.93     12.91 o 
   8   9  13      236.54      297.60     44.40 o 
   9   9  13        1.22       16.67     13.85 o 
 -13  10  13      227.47      338.94     84.71 o 
 -12  10  13       19.41       22.66     12.21 o 
 -11  10  13       13.85       21.82     12.17 o 
 -10  10  13      119.23      111.16     23.03 o 
  -9  10  13       70.27       76.82     21.50 o 
  -8  10  13      453.18      511.04     48.30 o 
  -7  10  13      317.99      385.13     33.91 o 
  -6  10  13      453.32      453.21     40.19 o 
  -5  10  13      169.08      196.80     26.99 o 
  -4  10  13      512.10      591.23     47.83 o 
  -3  10  13      105.99      121.87     21.75 o 
  -2  10  13        1.10       11.59     12.04 o 
  -1  10  13      349.68      308.77     33.82 o 
   0  10  13        0.47      -13.85     11.32 o 
   1  10  13      143.94      140.14     23.32 o 
   2  10  13      195.08      196.74     32.95 o 
   3  10  13       14.95       39.39     22.46 o 
   4  10  13       94.74      139.48     28.92 o 
   5  10  13      160.65      181.34     33.00 o 
   6  10  13       13.83       30.97     17.04 o 
   7  10  13       73.25       42.35     18.21 o 
   8  10  13      304.27      383.45     86.18 o 
 -12  11  13        0.03       -6.48     13.78 o 
 -11  11  13      208.11      263.73     37.82 o 
 -10  11  13        6.77       24.50     14.84 o 
  -9  11  13       43.54       27.16     13.31 o 
  -8  11  13       12.22        6.03      9.09 o 
  -7  11  13       43.19       62.32     17.50 o 
  -6  11  13      194.86      265.41     31.63 o 
  -5  11  13       13.27       20.45     10.80 o 
  -4  11  13       66.34       62.59     14.92 o 
  -3  11  13       16.43       19.99     13.19 o 
  -2  11  13      203.51      218.34     29.27 o 
  -1  11  13      181.90      191.57     27.07 o 
   0  11  13        4.02       11.33     11.75 o 
   1  11  13       95.18      115.98     24.22 o 
   2  11  13      135.19      144.06     29.19 o 
   3  11  13      119.45      174.59     31.73 o 
   4  11  13       48.58       66.35     21.04 o 
   5  11  13        4.70      -31.02     20.68 o 
   6  11  13        9.42       -5.35     16.28 o 
   7  11  13        0.60       34.90     17.92 o 
   8  11  13        1.49      -19.03     24.62 o 
 -11  12  13      613.95      908.66     81.38 o 
 -10  12  13        1.46       -7.21     12.04 o 
  -9  12  13        4.84       15.85     17.26 o 
  -8  12  13        5.28      -11.78     14.94 o 
  -7  12  13        6.37       14.80     17.81 o 
  -6  12  13        0.18        0.27     11.96 o 
  -5  12  13       88.09       76.89     17.51 o 
  -4  12  13       41.49       52.90     15.11 o 
  -3  12  13       50.35       34.90     17.99 o 
  -2  12  13      196.29      249.73     31.09 o 
  -1  12  13       38.31       68.88     19.86 o 
   0  12  13       50.73       42.96     15.29 o 
   1  12  13       17.75       38.17     17.83 o 
   2  12  13       45.96        8.64      9.97 o 
   3  12  13        1.21       -8.68     13.56 o 
   4  12  13       47.98      100.31     25.34 o 
   5  12  13       25.10       63.52     21.99 o 
   6  12  13       21.17       25.36     23.17 o 
   7  12  13       89.03      128.35     48.78 o 
 -10  13  13        0.06        3.34     13.19 o 
  -9  13  13       55.85       48.40     17.89 o 
  -8  13  13       18.72        9.56     11.21 o 
  -7  13  13        3.52       -2.08     10.44 o 
  -6  13  13        9.98       11.13     12.23 o 
  -5  13  13       16.60       16.49     12.12 o 
  -4  13  13       39.56       25.20     11.33 o 
  -3  13  13        6.00       -2.15     10.05 o 
  -2  13  13        7.91      -17.11     11.41 o 
  -1  13  13       66.89       54.46     23.91 o 
   0  13  13       41.12       63.16     22.00 o 
   1  13  13       32.87       59.30     21.36 o 
   2  13  13       28.37       50.22     38.15 o 
   3  13  13      285.06      252.54     39.31 o 
   4  13  13       37.06       60.96     30.78 o 
   5  13  13        5.23       22.42     47.47 o 
   6  13  13      170.91      165.99     57.06 o 
  -9  14  13        0.74      -25.73     27.26 o 
  -8  14  13       96.07      106.39     35.41 o 
  -7  14  13       51.29       45.97     17.43 o 
  -6  14  13        3.02       38.35     14.05 o 
  -5  14  13        1.40        2.04     18.56 o 
  -4  14  13       11.76        3.32     12.07 o 
  -3  14  13        8.43       -7.74      8.81 o 
  -2  14  13        2.06        6.03      8.10 o 
  -1  14  13       12.71        1.81     13.52 o 
   0  14  13       78.65       80.97     27.20 o 
   1  14  13       10.12       48.49     22.94 o 
   2  14  13       30.91       21.22     31.69 o 
   3  14  13       79.48       32.70     20.16 o 
   4  14  13        0.07       17.41     15.44 o 
  -7  15  13        7.80       -2.99     14.38 o 
  -6  15  13       41.44       61.45     38.55 o 
  -5  15  13       13.59      -20.40     17.47 o 
  -4  15  13       83.05      111.95     26.33 o 
  -3  15  13        0.35      -10.05     11.88 o 
  -2  15  13       81.62       86.27     23.72 o 
  -1  15  13       13.68       12.42      9.60 o 
   0  15  13       79.94       76.12     37.18 o 
   1  15  13        3.55       43.22     33.08 o 
   2  15  13       20.42       59.87     37.42 o 
  -4  16  13       29.49       10.81     26.17 o 
  -3  16  13        0.01      -10.79     16.59 o 
  -2  16  13        6.16        5.54     13.79 o 
 -16   0  14      168.55       93.62     41.66 o 
 -14   0  14        0.22       46.12     32.22 o 
 -12   0  14      130.82      217.38     65.12 o 
 -10   0  14      720.40      681.25    109.30 o 
  -8   0  14     2910.99     3276.00    231.71 o 
  -6   0  14      732.93      643.53     68.53 o 
  -4   0  14      183.10      285.48     42.33 o 
  -2   0  14       97.05      158.65     31.73 o 
   0   0  14     1680.15     1723.30    102.27 o 
   2   0  14       97.95       95.83     25.89 o 
   4   0  14      803.66      734.58     69.87 o 
   6   0  14        7.62        6.82     13.50 o 
   8   0  14       38.60        3.79     22.13 o 
  10   0  14        0.45      -50.22     35.33 o 
 -16   1  14       95.19       65.77     42.68 o 
 -15   1  14       35.84       27.09     14.71 o 
 -14   1  14        0.04      -34.39     22.93 o 
 -13   1  14        0.73       19.53     17.99 o 
 -12   1  14      186.22      194.40     43.28 o 
 -11   1  14      122.90      142.55     36.89 o 
 -10   1  14      175.34      131.89     35.02 o 
  -9   1  14      115.33      175.54     39.15 o 
  -8   1  14        7.64        7.31     14.98 o 
  -7   1  14      179.33      264.97     35.71 o 
  -6   1  14      243.29      199.68     29.35 o 
  -5   1  14      226.56      294.58     29.60 o 
  -4   1  14       20.69       17.84      9.56 o 
  -3   1  14      281.29      242.10     27.15 o 
  -2   1  14        7.00        3.19      7.32 o 
  -1   1  14      418.86      352.73     25.69 o 
   0   1  14      349.60      318.20     24.63 o 
   1   1  14        0.05        4.92      6.42 o 
   2   1  14      231.32      226.74     20.31 o 
   3   1  14        7.88       18.24      8.04 o 
   4   1  14      679.40      722.30     40.31 o 
   5   1  14       33.93       50.22     13.65 o 
   6   1  14       65.42       27.91     16.98 o 
   7   1  14      174.59      144.05     24.39 o 
   8   1  14       77.37       73.24     16.44 o 
   9   1  14       22.84       27.69     16.66 o 
  10   1  14        9.15        9.84     16.14 o 
 -16   2  14        3.77        5.42     18.50 o 
 -15   2  14      164.74      146.63     40.48 o 
 -14   2  14       62.45       51.31     23.51 o 
 -13   2  14        3.74       29.59     18.83 o 
 -12   2  14      602.26      654.07     87.48 o 
 -11   2  14        3.82      -11.07     41.39 o 
 -10   2  14       85.43      118.65     23.28 o 
  -9   2  14       56.90       10.97     25.62 o 
  -8   2  14       16.54       12.33     13.27 o 
  -7   2  14      357.18      314.85     38.40 o 
  -6   2  14       12.44        1.38      7.37 o 
  -5   2  14      273.82      186.28     25.09 o 
  -4   2  14      496.42      589.88     38.37 o 
  -3   2  14      146.82      152.41     16.98 o 
  -2   2  14     1842.89     1791.87     58.62 o 
  -1   2  14       42.35       15.53      6.15 o 
   0   2  14       12.83       14.22      7.44 o 
   1   2  14      143.90      153.06     19.29 o 
   2   2  14      316.83      332.42     27.73 o 
   3   2  14        0.00       21.28      8.87 o 
   4   2  14      210.32      252.44     24.10 o 
   5   2  14       77.99       66.76     12.99 o 
   6   2  14       91.75      138.71     21.81 o 
   7   2  14        0.19       12.50      8.09 o 
   8   2  14        3.48       11.23     12.65 o 
   9   2  14       25.72       22.00     11.10 o 
  10   2  14       12.10        4.27     10.20 o 
 -15   3  14        5.53        0.03     17.09 o 
 -14   3  14       17.32       12.43     20.73 o 
 -13   3  14        2.15        6.51     42.85 o 
 -12   3  14      584.12      493.90     58.50 o 
 -11   3  14      955.82     1002.99     82.51 o 
 -10   3  14      171.51      218.59     48.21 o 
  -9   3  14      413.05      392.19     51.24 o 
  -8   3  14       44.19       25.08     12.06 o 
  -7   3  14      322.00      354.32     35.30 o 
  -6   3  14      266.90      313.78     32.05 o 
  -5   3  14       41.71       22.14     11.08 o 
  -4   3  14      192.06      183.65     24.26 o 
  -3   3  14       10.24       14.67      8.83 o 
  -2   3  14      509.58      446.58     29.34 o 
  -1   3  14       23.35       23.08     10.24 o 
   0   3  14      350.36      378.26     29.76 o 
   1   3  14       17.51       10.17      7.75 o 
   2   3  14     1458.45     1527.46     59.19 o 
   3   3  14      690.00      677.97     39.58 o 
   4   3  14        0.63      -11.41      7.61 o 
   5   3  14        2.16       -8.28      8.16 o 
   6   3  14      171.99      191.17     25.12 o 
   7   3  14        8.54      -20.71     26.39 o 
   8   3  14       21.27       23.31     15.70 o 
   9   3  14        8.26       17.13     12.75 o 
  10   3  14       18.57      -28.71     19.14 o 
 -15   4  14        5.21        7.64     16.37 o 
 -14   4  14      156.89      179.55     41.16 o 
 -13   4  14      207.34      196.37     66.30 o 
 -12   4  14      434.61      548.87     59.36 o 
 -11   4  14       30.33       35.10     17.42 o 
 -10   4  14      129.03      156.77     31.82 o 
  -9   4  14      327.31      333.35     39.04 o 
  -8   4  14      727.44      731.65     51.11 o 
  -7   4  14       46.59       57.37     16.06 o 
  -6   4  14        0.31      -13.65     11.94 o 
  -5   4  14       22.04       14.19      8.29 o 
  -4   4  14      137.56      150.37     19.93 o 
  -3   4  14        1.15       -7.06      6.81 o 
  -2   4  14      210.65      165.55     23.72 o 
  -1   4  14       75.55       61.37     15.15 o 
   0   4  14      433.55      409.95     31.05 o 
   1   4  14      100.68       90.13     12.40 o 
   2   4  14      293.24      227.03     23.19 o 
   3   4  14      135.91      123.78     17.52 o 
   4   4  14      121.78      151.56     19.01 o 
   5   4  14      159.01      119.47     20.71 o 
   6   4  14       43.07       57.86     14.29 o 
   7   4  14      208.12      224.46     36.88 o 
   8   4  14       91.89      117.93     27.42 o 
   9   4  14        0.67       18.44     24.49 o 
  10   4  14        0.51       14.09     23.83 o 
 -15   5  14        5.38       -5.02     20.61 o 
 -14   5  14       83.13       74.73     28.32 o 
 -13   5  14        7.72       -9.84     16.38 o 
 -12   5  14      243.19      328.31     83.93 o 
 -11   5  14        0.05       20.03     11.38 o 
 -10   5  14        0.29       13.24     19.01 o 
  -9   5  14      261.12      218.11     28.03 o 
  -8   5  14        1.79        0.01     12.00 o 
  -7   5  14      294.73      243.05     29.63 o 
  -6   5  14        1.86        0.89      9.12 o 
  -5   5  14      335.63      322.59     33.81 o 
  -4   5  14        2.41        8.16      5.73 o 
  -3   5  14      149.50      139.10     21.89 o 
  -2   5  14       50.56       33.08     11.30 o 
  -1   5  14       86.41       73.39     12.47 o 
   0   5  14      265.25      229.71     20.50 o 
   1   5  14       45.98       50.48     14.54 o 
   2   5  14      316.00      330.33     27.43 o 
   3   5  14     1527.74     1646.12     76.60 o 
   4   5  14       66.69       43.02     13.05 o 
   5   5  14       11.42       22.49     12.94 o 
   6   5  14       67.63       67.16     15.89 o 
   7   5  14       21.40       20.17     16.71 o 
   8   5  14        4.64       11.02     11.93 o 
   9   5  14        1.65      -10.98     13.87 o 
  10   5  14        4.67       38.95     18.43 o 
 -15   6  14       21.19        5.84     24.51 o 
 -14   6  14       34.40       60.18     53.08 o 
 -13   6  14        2.28       19.18     14.90 o 
 -12   6  14       15.08       13.72     16.95 o 
 -11   6  14       37.41       75.73     22.61 o 
 -10   6  14      198.95      186.96     25.95 o 
  -9   6  14        1.86        5.65      7.90 o 
  -8   6  14       42.86       33.51     11.24 o 
  -7   6  14        7.72        8.35      9.34 o 
  -6   6  14       62.50      105.23     19.07 o 
  -5   6  14       31.03       41.31     10.95 o 
  -4   6  14      297.69      246.21     25.36 o 
  -3   6  14       78.27       33.50     14.73 o 
  -2   6  14        1.94       -2.08      6.23 o 
  -1   6  14      140.69      135.37     21.97 o 
   0   6  14      303.05      337.50     29.16 o 
   1   6  14      362.48      412.44     38.51 o 
   2   6  14      172.26      150.57     22.63 o 
   3   6  14      429.12      368.52     37.05 o 
   4   6  14        3.29       -0.39      8.56 o 
   5   6  14      148.99       94.32     18.22 o 
   6   6  14       57.12       43.02     15.18 o 
   7   6  14       85.88       87.76     30.19 o 
   8   6  14       94.46      104.40     26.09 o 
   9   6  14      212.50      240.87     49.25 o 
 -14   7  14      132.14      223.31     65.84 o 
 -13   7  14       32.97        3.30     47.76 o 
 -12   7  14       16.00       58.51     19.06 o 
 -11   7  14       23.85       38.37     14.80 o 
 -10   7  14       18.05       -3.30     13.15 o 
  -9   7  14       33.82       38.48     12.62 o 
  -8   7  14       75.75      103.78     19.15 o 
  -7   7  14       74.82       70.27     16.44 o 
  -6   7  14       11.17       11.77      9.62 o 
  -5   7  14      375.10      394.49     38.58 o 
  -4   7  14       63.64       40.86     16.51 o 
  -3   7  14       37.40       42.81     13.33 o 
  -2   7  14      119.58      142.45     22.73 o 
  -1   7  14        7.30        5.64      8.85 o 
   0   7  14       59.00       37.92     15.12 o 
   1   7  14      105.71       89.07     18.39 o 
   2   7  14       26.85       13.72      9.66 o 
   3   7  14        5.44        1.01     10.03 o 
   4   7  14      108.43       55.17     16.27 o 
   5   7  14       51.62       31.55     13.33 o 
   6   7  14       13.61       38.58     13.65 o 
   7   7  14        1.20       39.19     15.37 o 
   8   7  14       49.95       46.95     20.16 o 
   9   7  14       64.96      101.79     31.41 o 
 -14   8  14        3.38       33.19     32.17 o 
 -13   8  14        0.41       -0.09     22.74 o 
 -12   8  14        1.87      -12.01     20.73 o 
 -11   8  14       21.91       17.09     16.97 o 
 -10   8  14      159.88      174.20     28.18 o 
  -9   8  14       23.30        5.71     23.32 o 
  -8   8  14       14.33       36.24     12.84 o 
  -7   8  14        4.36       -0.88      7.28 o 
  -6   8  14       37.58       25.17     10.06 o 
  -5   8  14      402.98      407.06     39.30 o 
  -4   8  14       26.96       32.27     23.30 o 
  -3   8  14       11.54       13.27      9.37 o 
  -2   8  14       88.71      114.26     20.66 o 
  -1   8  14       65.65       50.89     20.13 o 
   0   8  14      286.66      248.93     30.94 o 
   1   8  14        8.20       11.84      8.90 o 
   2   8  14       59.96       58.61     15.81 o 
   3   8  14       22.28       48.26     14.73 o 
   4   8  14        3.22       -5.61      9.99 o 
   5   8  14       62.45       15.75     10.64 o 
   6   8  14        1.07       13.24     11.99 o 
   7   8  14       66.96       77.81     30.69 o 
   8   8  14        0.51        5.31     17.98 o 
 -13   9  14        0.00       21.29     26.00 o 
 -12   9  14        3.83       34.77     21.52 o 
 -11   9  14       56.98       64.24     17.48 o 
 -10   9  14        8.41        5.74     12.51 o 
  -9   9  14       43.98       82.97     19.93 o 
  -8   9  14        0.91       -4.83     10.98 o 
  -7   9  14        0.82        8.76      9.60 o 
  -6   9  14      101.34      120.77     20.52 o 
  -5   9  14      339.10      389.80     37.95 o 
  -4   9  14       52.30       59.65     17.45 o 
  -3   9  14        4.23        0.86     10.14 o 
  -2   9  14      141.48      158.84     34.42 o 
  -1   9  14       10.94        9.23      8.20 o 
   0   9  14        0.22       -5.34      8.77 o 
   1   9  14       26.07       60.74     14.87 o 
   2   9  14      229.10      198.60     27.75 o 
   3   9  14      486.73      526.64     46.52 o 
   4   9  14       75.53      109.04     22.71 o 
   5   9  14        2.10       14.27     13.01 o 
   6   9  14       21.34       -8.84     16.08 o 
   7   9  14        2.89       -3.34     11.46 o 
   8   9  14        3.76      -30.97     20.65 o 
 -12  10  14       72.46      171.80     62.12 o 
 -11  10  14       50.26       44.13     16.32 o 
 -10  10  14       23.03        8.94     13.60 o 
  -9  10  14        1.88       -6.81     21.90 o 
  -8  10  14       20.04        2.42     12.41 o 
  -7  10  14       24.84       61.79     23.64 o 
  -6  10  14        4.20      -14.74     11.65 o 
  -5  10  14      322.91      262.28     32.55 o 
  -4  10  14       10.25        3.89      9.67 o 
  -3  10  14      172.76      205.33     31.35 o 
  -2  10  14        4.57        4.65     10.45 o 
  -1  10  14       17.35       26.32     11.66 o 
   0  10  14       35.29       27.23     17.52 o 
   1  10  14      122.54      121.03     22.26 o 
   2  10  14      128.12      125.60     24.24 o 
   3  10  14        0.05        8.35     10.21 o 
   4  10  14        9.19       19.57     13.60 o 
   5  10  14       28.14       21.23     11.59 o 
   6  10  14        0.35       -2.69     14.01 o 
   7  10  14       68.55       75.17     27.77 o 
 -11  11  14       60.49      140.83     59.60 o 
 -10  11  14       62.77       53.40     17.33 o 
  -9  11  14        5.83       -3.40     19.65 o 
  -8  11  14       54.08       82.89     25.61 o 
  -7  11  14        4.90       -0.46     11.97 o 
  -6  11  14        8.90       -4.35     10.30 o 
  -5  11  14      168.24      214.97     29.24 o 
  -4  11  14       34.32       22.93     14.01 o 
  -3  11  14        0.83       17.37     12.56 o 
  -2  11  14        8.98        0.66     22.72 o 
  -1  11  14       30.33       17.78     12.12 o 
   0  11  14        4.31        8.17     14.00 o 
   1  11  14      134.90      118.83     27.23 o 
   2  11  14        0.00        3.46     10.63 o 
   3  11  14      186.86      197.23     35.51 o 
   4  11  14        0.08       16.13     14.35 o 
   5  11  14       77.57       69.28     21.31 o 
   6  11  14      356.66      491.63     70.53 o 
  -9  12  14       68.71       61.38     18.84 o 
  -8  12  14      201.34      244.28     35.51 o 
  -7  12  14        1.88       36.39     20.41 o 
  -6  12  14        0.44        5.91     12.75 o 
  -5  12  14      102.34      172.27     32.03 o 
  -4  12  14        0.15       -1.58      8.94 o 
  -3  12  14       27.58       53.77     15.64 o 
  -2  12  14        0.36       10.70     20.55 o 
  -1  12  14      198.23      277.00     34.47 o 
   0  12  14       16.94       13.03     15.88 o 
   1  12  14      480.92      519.44     57.03 o 
   2  12  14       52.75       99.40     27.00 o 
   3  12  14      167.25      175.15     32.36 o 
   4  12  14        4.52      -16.02     12.83 o 
   5  12  14       27.78        7.53     26.58 o 
  -9  13  14      285.61      368.06     90.14 o 
  -8  13  14        0.03      -21.15     24.97 o 
  -7  13  14       23.31       43.03     43.25 o 
  -6  13  14        2.13      -16.72     14.69 o 
  -5  13  14       26.26       24.79     17.25 o 
  -4  13  14       25.91       26.44     14.65 o 
  -3  13  14       15.36        4.51     12.00 o 
  -2  13  14        5.94       11.26     11.63 o 
  -1  13  14        6.44       16.22     10.59 o 
   0  13  14       16.86        4.21     15.74 o 
   1  13  14        0.84        4.54     10.31 o 
   2  13  14      149.59      164.51     40.93 o 
   3  13  14        1.82       24.89     18.71 o 
   4  13  14       19.95       23.75     31.07 o 
  -7  14  14       83.22       67.10     41.88 o 
  -6  14  14        8.85       53.57     31.67 o 
  -5  14  14       10.03      -41.29     30.93 o 
  -4  14  14      110.79      161.45     30.96 o 
  -3  14  14        4.83        3.66     10.38 o 
  -2  14  14      173.07      213.01     37.17 o 
  -1  14  14       71.43       43.95     20.84 o 
   0  14  14        5.33       23.71     19.67 o 
   1  14  14       36.69       32.07     24.78 o 
   2  14  14      110.16      130.01     55.23 o 
  -4  15  14        1.28       -1.42     12.50 o 
  -3  15  14      115.63      120.41     42.32 o 
  -2  15  14        3.50       29.14     31.38 o 
  -1  15  14        9.04        9.88     17.71 o 
 -15   0  15       58.77       89.60     50.95 o 
 -13   0  15       90.63      186.02     62.64 o 
 -11   0  15      157.47      188.46     64.57 o 
  -9   0  15       50.12      111.62     48.02 o 
  -7   0  15      302.77      244.07     56.89 o 
  -5   0  15        7.38        2.43     14.22 o 
  -3   0  15      522.86      639.58     65.26 o 
  -1   0  15       68.17      109.91     27.14 o 
   1   0  15        3.46      -45.65     30.43 o 
   3   0  15       42.69       70.63     23.87 o 
   5   0  15      103.93      186.98     36.74 o 
   7   0  15      659.62      787.08     78.31 o 
   9   0  15      101.09      181.03     65.07 o 
 -15   1  15       16.56       26.11     30.03 o 
 -14   1  15       42.21       68.27     26.63 o 
 -13   1  15       15.75       15.40     15.39 o 
 -12   1  15      137.84      190.53     43.18 o 
 -11   1  15      194.48      245.91     47.31 o 
 -10   1  15       39.04       86.28     30.18 o 
  -9   1  15       74.57       89.30     29.09 o 
  -8   1  15      252.84      241.67     41.69 o 
  -7   1  15       49.88       24.58     21.61 o 
  -6   1  15       13.76       -9.06     10.91 o 
  -5   1  15      424.07      472.45     39.78 o 
  -4   1  15       20.87       36.63     11.30 o 
  -3   1  15       52.40       32.69     13.05 o 
  -2   1  15        3.41        1.86      7.10 o 
  -1   1  15        2.97       10.76      9.97 o 
   0   1  15      175.15      136.35     21.58 o 
   1   1  15       47.85       54.50     22.43 o 
   2   1  15      176.70      135.02     21.67 o 
   3   1  15       18.36       30.33     10.69 o 
   4   1  15        2.43        3.09      8.98 o 
   5   1  15       56.36       30.86     15.28 o 
   6   1  15        2.40       -8.92      9.14 o 
   7   1  15       16.06        9.49     20.04 o 
   8   1  15       47.84       72.36     22.84 o 
   9   1  15       11.42       -3.56     15.29 o 
 -15   2  15        0.01      -57.29     38.19 o 
 -14   2  15      110.41       87.42     46.78 o 
 -13   2  15       21.74       47.67     42.85 o 
 -12   2  15        0.72       -8.41     19.24 o 
 -11   2  15      233.32      262.22     44.58 o 
 -10   2  15       49.43       27.99     16.36 o 
  -9   2  15       50.71       71.27     24.80 o 
  -8   2  15       14.96        0.09      9.20 o 
  -7   2  15       83.11       58.68     18.18 o 
  -6   2  15       95.10       63.49     19.91 o 
  -5   2  15      341.40      331.49     39.25 o 
  -4   2  15      256.52      264.74     26.17 o 
  -3   2  15       53.81       42.04     10.03 o 
  -2   2  15      380.90      402.63     32.08 o 
  -1   2  15       33.91       32.40     12.46 o 
   0   2  15       39.23       34.62      9.47 o 
   1   2  15       22.61       -3.09      7.13 o 
   2   2  15       10.26       17.21      6.93 o 
   3   2  15       43.82       35.10      9.87 o 
   4   2  15        8.86        5.03      6.30 o 
   5   2  15        2.02       15.36      9.67 o 
   6   2  15       12.82       31.87     13.58 o 
   7   2  15      121.95      132.42     30.36 o 
   8   2  15       68.09       92.31     24.58 o 
   9   2  15       21.34       14.33     43.61 o 
 -14   3  15        7.31      -50.80     36.31 o 
 -13   3  15       16.33        4.75     22.27 o 
 -12   3  15       20.82       18.98     13.49 o 
 -11   3  15       55.15       14.24     12.59 o 
 -10   3  15      155.30      152.79     33.99 o 
  -9   3  15       10.23       10.34     13.63 o 
  -8   3  15      422.83      409.90     45.66 o 
  -7   3  15      378.69      498.40     50.20 o 
  -6   3  15      119.49      101.25     20.11 o 
  -5   3  15      626.28      618.51     47.76 o 
  -4   3  15       75.05       72.62     16.79 o 
  -3   3  15        3.86       12.46      8.67 o 
  -2   3  15     1447.38     1488.67     61.80 o 
  -1   3  15       10.63        9.54      6.74 o 
   0   3  15        7.85       29.54      8.20 o 
   1   3  15       18.54       21.97      8.41 o 
   2   3  15       15.69        6.68      8.71 o 
   3   3  15        4.09       13.48      7.91 o 
   4   3  15       23.91       37.50     10.63 o 
   5   3  15      114.35       99.66     24.21 o 
   6   3  15       43.46       69.47     21.60 o 
   7   3  15      152.18      134.84     35.56 o 
   8   3  15      119.35       57.96     19.76 o 
   9   3  15        4.67       10.49     25.17 o 
 -14   4  15      142.37      200.82     66.55 o 
 -13   4  15        0.20       48.14     28.25 o 
 -12   4  15       52.13      158.83     57.74 o 
 -11   4  15      126.01      163.88     33.65 o 
 -10   4  15        0.49      -17.30     13.73 o 
  -9   4  15       49.07       33.35     27.13 o 
  -8   4  15        7.18        9.74     11.95 o 
  -7   4  15        0.14        4.18      8.41 o 
  -6   4  15        0.00       -3.86     10.47 o 
  -5   4  15      523.46      602.76     47.21 o 
  -4   4  15       16.69        0.13      7.81 o 
  -3   4  15       67.88       56.08     14.41 o 
  -2   4  15        9.24        8.10      8.71 o 
  -1   4  15      544.93      600.88     39.02 o 
   0   4  15        8.84        8.75      6.48 o 
   1   4  15      413.74      346.28     38.56 o 
   2   4  15       66.46       48.43     10.27 o 
   3   4  15        7.90       26.49      9.55 o 
   4   4  15       90.23       82.32     17.12 o 
   5   4  15      111.35       77.83     16.11 o 
   6   4  15      109.92      187.62     33.62 o 
   7   4  15       74.63      121.86     27.51 o 
   8   4  15        0.29      -20.34     17.72 o 
   9   4  15       62.18       33.13     20.77 o 
 -13   5  15       30.33       42.65     35.00 o 
 -12   5  15       89.49      166.01     59.13 o 
 -11   5  15       76.45      137.67     54.93 o 
 -10   5  15        7.68        8.96     11.41 o 
  -9   5  15        2.70        2.90      8.80 o 
  -8   5  15      454.42      475.48     44.77 o 
  -7   5  15        7.67       -0.10      8.79 o 
  -6   5  15       74.03       69.21     15.91 o 
  -5   5  15      261.25      266.71     31.78 o 
  -4   5  15      651.82      650.22     48.88 o 
  -3   5  15      290.05      288.97     32.66 o 
  -2   5  15      239.43      278.71     32.14 o 
  -1   5  15      395.70      436.46     39.71 o 
   0   5  15      178.42      182.55     26.56 o 
   1   5  15        6.43       19.81      7.36 o 
   2   5  15      587.30      719.00     51.72 o 
   3   5  15      156.81      197.12     27.44 o 
   4   5  15        1.85        8.48      7.51 o 
   5   5  15       22.99       19.47     10.00 o 
   6   5  15       55.37       52.93     16.41 o 
   7   5  15        9.71        2.01     12.56 o 
   8   5  15       19.40        6.70     41.28 o 
 -13   6  15        2.71       55.87     38.72 o 
 -12   6  15       23.72       53.83     36.04 o 
 -11   6  15       14.10      -34.53     32.43 o 
 -10   6  15       19.77       15.35      9.73 o 
  -9   6  15      110.28       96.29     21.10 o 
  -8   6  15       77.98       68.39     16.63 o 
  -7   6  15       67.19       51.30     14.62 o 
  -6   6  15      122.46      165.70     25.78 o 
  -5   6  15       19.56       23.37     12.62 o 
  -4   6  15       13.95       30.96     13.84 o 
  -3   6  15       25.71       35.75     13.42 o 
  -2   6  15      374.41      372.65     37.82 o 
  -1   6  15      374.68      395.19     38.90 o 
   0   6  15      534.39      610.41     58.45 o 
   1   6  15        7.33       13.76     10.41 o 
   2   6  15       54.65       60.89     16.93 o 
   3   6  15      135.81      200.04     28.23 o 
   4   6  15      438.31      485.11     43.73 o 
   5   6  15        1.34       -3.87      8.46 o 
   6   6  15       50.79      134.62     30.40 o 
   7   6  15        5.13        3.04     13.54 o 
   8   6  15       75.67       44.39     41.40 o 
 -13   7  15       23.72        9.80     19.83 o 
 -12   7  15       21.04       60.70     32.02 o 
 -11   7  15        3.71      -14.29     16.61 o 
 -10   7  15        7.95      -14.45     17.12 o 
  -9   7  15      370.92      420.88     41.14 o 
  -8   7  15        0.23      -14.10     10.33 o 
  -7   7  15       57.33       98.26     21.71 o 
  -6   7  15       36.84       28.55     10.97 o 
  -5   7  15       28.58       33.54     17.48 o 
  -4   7  15      121.72      101.70     19.23 o 
  -3   7  15        7.32      -11.53     11.09 o 
  -2   7  15        0.53        1.64     10.26 o 
  -1   7  15       85.93      107.34     22.23 o 
   0   7  15        2.98       11.82     10.14 o 
   1   7  15        6.08       35.82     16.96 o 
   2   7  15        0.22       19.05     10.33 o 
   3   7  15       74.41       67.27     16.86 o 
   4   7  15       11.23       29.67     11.88 o 
   5   7  15       18.51       38.46     16.75 o 
   6   7  15        3.23        8.22     14.40 o 
   7   7  15        0.79       39.07     15.40 o 
   8   7  15        0.39       16.86     16.68 o 
 -13   8  15       33.46       75.97     38.13 o 
 -12   8  15       16.50        2.49     14.34 o 
 -11   8  15       27.92        1.74     23.73 o 
 -10   8  15       72.28       55.64     18.98 o 
  -9   8  15       29.34       19.47     15.30 o 
  -8   8  15       76.40      134.45     23.45 o 
  -7   8  15       15.17       20.78     11.79 o 
  -6   8  15        0.64        0.83     10.97 o 
  -5   8  15        0.30        0.01     11.79 o 
  -4   8  15       11.52       -6.61      9.87 o 
  -3   8  15      117.77      129.67     22.74 o 
  -2   8  15        1.68       -5.06     10.78 o 
  -1   8  15      136.26      143.37     27.74 o 
   0   8  15      105.95      132.98     23.72 o 
   1   8  15      128.54       96.97     20.39 o 
   2   8  15       10.52        3.64     10.13 o 
   3   8  15        6.90       13.89     14.96 o 
   4   8  15        2.43        2.24      7.47 o 
   5   8  15       85.84       38.31     13.33 o 
   6   8  15       10.47       21.39     13.74 o 
   7   8  15        0.06      -18.08     19.32 o 
 -12   9  15       45.95       57.90     31.25 o 
 -11   9  15       91.63      144.14     27.91 o 
 -10   9  15       30.67       16.92     23.54 o 
  -9   9  15       45.04       23.95     14.45 o 
  -8   9  15       22.29       16.38     22.99 o 
  -7   9  15       56.66       36.41     17.37 o 
  -6   9  15       51.90       18.77     10.64 o 
  -5   9  15      138.80      151.53     25.22 o 
  -4   9  15       17.43        1.78      8.06 o 
  -3   9  15        3.42       20.53     11.29 o 
  -2   9  15       25.00       23.24     13.07 o 
  -1   9  15        7.72       19.03      9.63 o 
   0   9  15       90.91       19.47     23.79 o 
   1   9  15       12.56       22.33     16.13 o 
   2   9  15       26.93       20.60     12.60 o 
   3   9  15        3.65        9.25     12.02 o 
   4   9  15        7.77       -9.68     14.31 o 
   5   9  15       20.05        0.34     25.35 o 
   6   9  15       45.24       22.10     20.47 o 
 -10  10  15        5.03       19.29     13.62 o 
  -9  10  15        9.11        8.96     14.34 o 
  -8  10  15        1.79       32.61     23.92 o 
  -7  10  15        5.05      -35.42     39.90 o 
  -6  10  15      116.08      109.51     21.63 o 
  -5  10  15      363.87      380.90     40.06 o 
  -4  10  15      367.61      399.57     41.30 o 
  -3  10  15       41.57       21.79     12.03 o 
  -2  10  15       90.79      116.23     22.12 o 
  -1  10  15       34.40       33.68     12.52 o 
   0  10  15       13.24       16.19     10.32 o 
   1  10  15      123.67      139.22     25.74 o 
   2  10  15       32.95       42.78     15.84 o 
   3  10  15       65.87       61.05     18.37 o 
   4  10  15        0.99        1.65     10.62 o 
   5  10  15       10.58       27.88     12.66 o 
  -9  11  15       22.49       51.79     37.02 o 
  -8  11  15        8.09       31.60     21.60 o 
  -7  11  15        3.77        2.07     11.94 o 
  -6  11  15       13.67       16.74     11.93 o 
  -5  11  15      151.48      119.35     23.17 o 
  -4  11  15       74.14       41.66     15.71 o 
  -3  11  15      100.75      127.01     22.87 o 
  -2  11  15       28.44        7.37      9.60 o 
  -1  11  15       25.43       42.29     22.07 o 
   0  11  15        0.10       13.20     27.47 o 
   1  11  15       40.86       61.36     17.45 o 
   2  11  15      123.39      146.05     26.27 o 
   3  11  15        2.96      -10.84     14.17 o 
   4  11  15       51.24       56.14     16.81 o 
  -8  12  15        8.10       -8.64     40.20 o 
  -7  12  15       71.71       71.46     23.15 o 
  -6  12  15       86.17       61.17     21.48 o 
  -5  12  15       65.53       36.08     18.33 o 
  -4  12  15        2.45       -5.68     10.15 o 
  -3  12  15        0.00       -0.01     10.58 o 
  -2  12  15      121.48      214.25     31.45 o 
  -1  12  15        4.92        2.15      8.61 o 
   0  12  15       86.71      121.58     28.70 o 
   1  12  15        2.74       -9.42     11.36 o 
   2  12  15       36.29       14.90     13.26 o 
   3  12  15        3.07       -0.88     19.99 o 
  -7  13  15        0.04      -58.79     39.20 o 
  -6  13  15       41.27       45.25     32.52 o 
  -5  13  15       11.48       20.78     17.69 o 
  -4  13  15        0.06      -21.67     17.84 o 
  -3  13  15        7.91        2.18     19.21 o 
  -2  13  15      208.32      250.91     38.17 o 
  -1  13  15      162.56      199.56     34.35 o 
   0  13  15      102.28      121.96     37.89 o 
   1  13  15      253.20      293.40     43.33 o 
 -14   0  16      249.14      470.92    104.01 o 
 -12   0  16       40.85       26.07     27.75 o 
 -10   0  16      315.89      475.51     97.64 o 
  -8   0  16      600.40      709.52    101.66 o 
  -6   0  16       16.25       11.53     20.03 o 
  -4   0  16        8.84       -7.92     14.45 o 
  -2   0  16        1.92       -6.06     13.45 o 
   0   0  16        7.70       16.67     14.43 o 
   2   0  16      197.68      262.28     44.52 o 
   4   0  16        0.28       -7.69     12.63 o 
   6   0  16      341.21      319.65     60.86 o 
 -14   1  16       97.42      152.13     57.85 o 
 -13   1  16       93.33       83.68     32.50 o 
 -12   1  16       18.16       27.64     15.84 o 
 -11   1  16        0.16      -17.62     15.16 o 
 -10   1  16        0.01      -13.20     16.31 o 
  -9   1  16      215.93      271.95     46.35 o 
  -8   1  16      126.58      107.99     30.51 o 
  -7   1  16       18.08        9.68     12.48 o 
  -6   1  16       27.88        2.44     14.89 o 
  -5   1  16      252.63      268.89     33.61 o 
  -4   1  16       39.66        6.21     11.45 o 
  -3   1  16       28.53       30.61     10.81 o 
  -2   1  16        0.01        6.83      9.60 o 
  -1   1  16       70.56       51.04     13.30 o 
   0   1  16      215.81      263.12     31.44 o 
   1   1  16      118.00      120.86     21.06 o 
   2   1  16        2.42        9.03     13.69 o 
   3   1  16        8.30       26.37     13.23 o 
   4   1  16        2.08        7.86      8.52 o 
   5   1  16        5.48       22.15     12.00 o 
   6   1  16        4.99       39.66     21.03 o 
   7   1  16       37.14       24.97     11.15 o 
 -14   2  16      200.90      247.84     73.26 o 
 -13   2  16        1.00       33.13     29.93 o 
 -12   2  16        0.81       -0.67     10.80 o 
 -11   2  16       74.22       88.49     46.69 o 
 -10   2  16       83.95       65.30     24.17 o 
  -9   2  16      130.59      115.76     32.05 o 
  -8   2  16       30.16       28.91     16.87 o 
  -7   2  16       41.71       72.37     41.50 o 
  -6   2  16        0.00       11.60      9.93 o 
  -5   2  16      133.06      173.71     30.50 o 
  -4   2  16      836.47      993.16     59.59 o 
  -3   2  16        0.13       -8.81      9.51 o 
  -2   2  16      290.19      355.75     31.70 o 
  -1   2  16      157.37      184.24     22.26 o 
   0   2  16       16.88       19.02      7.81 o 
   1   2  16      187.74      207.38     23.95 o 
   2   2  16      173.20      241.16     25.37 o 
   3   2  16        1.62      -18.22     14.76 o 
   4   2  16        5.53       -0.45     12.86 o 
   5   2  16        1.82       23.62     15.76 o 
   6   2  16      362.08      350.52     47.40 o 
   7   2  16      250.59      325.28     52.98 o 
   8   2  16        0.07        9.66     18.95 o 
 -13   3  16        0.00        2.85     15.67 o 
 -12   3  16        1.83       23.32     19.67 o 
 -11   3  16       14.39       14.17      9.44 o 
 -10   3  16       27.10       21.53     12.00 o 
  -9   3  16       88.85       51.17     23.52 o 
  -8   3  16        0.95       -7.50     10.82 o 
  -7   3  16      130.56      158.09     28.87 o 
  -6   3  16     1664.46     1507.04     89.87 o 
  -5   3  16      258.81      343.36     35.88 o 
  -4   3  16        7.43       -0.02      7.79 o 
  -3   3  16        0.52       -1.84      9.19 o 
  -2   3  16       35.10       18.03      7.03 o 
  -1   3  16      143.40      137.86     20.14 o 
   0   3  16        4.80        4.40     10.45 o 
   1   3  16       13.31        9.89      7.49 o 
   2   3  16       90.73      115.55     18.05 o 
   3   3  16       46.00       27.22     16.92 o 
   4   3  16        0.00        1.37     10.15 o 
   5   3  16      126.56       97.02     23.32 o 
   6   3  16       52.12       20.06     17.43 o 
   7   3  16      135.04      183.04     42.24 o 
   8   3  16        1.17      -38.51     28.76 o 
 -12   4  16      664.83      855.75    137.58 o 
 -11   4  16      269.81      319.18     49.90 o 
 -10   4  16       18.70       24.12     15.11 o 
  -9   4  16        0.04       13.15     14.62 o 
  -8   4  16        3.90        2.84     16.57 o 
  -7   4  16      195.42      190.68     27.60 o 
  -6   4  16      140.68      174.90     26.24 o 
  -5   4  16       29.43       24.84     12.83 o 
  -4   4  16      237.78      266.32     31.75 o 
  -3   4  16       15.68       16.51      7.98 o 
  -2   4  16       83.51       81.71     18.53 o 
  -1   4  16        8.24        6.48      9.21 o 
   0   4  16        4.40        4.85      7.63 o 
   1   4  16        4.58       -0.38      6.77 o 
   2   4  16        4.38       10.98     14.77 o 
   3   4  16        0.66       -2.81     11.27 o 
   4   4  16       12.14        7.19     13.26 o 
   5   4  16       28.90       14.40     17.20 o 
   6   4  16       38.98        0.44     14.88 o 
   7   4  16      111.46      197.38     77.57 o 
 -12   5  16      103.50      175.18     66.48 o 
 -11   5  16       52.71       37.58     20.66 o 
 -10   5  16       44.53       41.65     13.25 o 
  -9   5  16        9.79       -5.38     18.46 o 
  -8   5  16      132.83      141.69     24.77 o 
  -7   5  16        6.97       40.35     15.11 o 
  -6   5  16        8.05       -9.09      9.86 o 
  -5   5  16      129.73      163.87     24.89 o 
  -4   5  16       80.72       72.78     19.60 o 
  -3   5  16      859.01     1020.31     63.58 o 
  -2   5  16      137.14      176.90     47.94 o 
  -1   5  16        7.19        8.70     20.10 o 
   0   5  16        0.46        0.17      8.39 o 
   1   5  16       23.46       28.67     13.58 o 
   2   5  16        3.67      -21.20     14.26 o 
   3   5  16      266.92      346.60     36.97 o 
   4   5  16      170.86      174.80     26.25 o 
   5   5  16       31.19       48.38     18.90 o 
   6   5  16        5.67       27.91     14.64 o 
   7   5  16        4.70       10.16     23.55 o 
 -11   6  16        6.28       -3.64     17.58 o 
 -10   6  16       49.30       22.50     16.38 o 
  -9   6  16        1.28       10.27      9.33 o 
  -8   6  16       33.68       13.65     15.22 o 
  -7   6  16        9.86       -9.31      9.45 o 
  -6   6  16      127.29      172.69     27.21 o 
  -5   6  16       76.17       72.01     17.74 o 
  -4   6  16       51.06       36.13     18.04 o 
  -3   6  16        6.00       -7.34      8.61 o 
  -2   6  16       33.82       20.18     10.73 o 
  -1   6  16        0.07       -9.67     16.15 o 
   0   6  16        4.81       27.07     14.54 o 
   1   6  16        1.02        3.84      9.26 o 
   2   6  16       77.87       75.17     17.64 o 
   3   6  16       88.60       97.26     19.81 o 
   4   6  16      151.78      174.61     27.08 o 
   5   6  16      155.26      185.98     36.23 o 
   6   6  16       38.56       -5.96     16.36 o 
   7   6  16       50.26       45.99     35.52 o 
 -11   7  16      201.24      256.68     53.82 o 
 -10   7  16       93.10      134.24     28.72 o 
  -9   7  16        7.15      -27.93     19.38 o 
  -8   7  16       14.65       17.88     11.37 o 
  -7   7  16        6.90       -0.87     10.42 o 
  -6   7  16       23.45       27.00     15.39 o 
  -5   7  16      176.33      217.28     30.56 o 
  -4   7  16       71.43       89.58     20.06 o 
  -3   7  16        5.25       18.89     16.65 o 
  -2   7  16      192.92      206.95     29.74 o 
  -1   7  16        1.95        7.87     10.96 o 
   0   7  16       11.24       -4.28     16.73 o 
   1   7  16       13.62       12.06     10.53 o 
   2   7  16      328.25      418.61     42.45 o 
   3   7  16      127.79      151.24     29.57 o 
   4   7  16       41.00       36.04     20.47 o 
   5   7  16       73.12       73.94     23.86 o 
   6   7  16       11.70      126.34     66.87 o 
 -10   8  16       74.95       81.48     23.40 o 
  -9   8  16      234.54      265.72     44.67 o 
  -8   8  16      148.49       78.45     23.85 o 
  -7   8  16      237.97      199.81     29.10 o 
  -6   8  16        0.79        3.63     16.06 o 
  -5   8  16      376.62      448.38     43.90 o 
  -4   8  16       32.31       64.66     18.51 o 
  -3   8  16       10.16        8.33     11.74 o 
  -2   8  16      121.22       96.36     20.95 o 
  -1   8  16        8.72        5.86      9.76 o 
   0   8  16       20.00        6.86      9.76 o 
   1   8  16       17.43       26.65     11.15 o 
   2   8  16        8.61       24.63     10.94 o 
   3   8  16        0.60       14.72      9.99 o 
   4   8  16       29.43       25.72     19.51 o 
   5   8  16        0.27      -29.16     21.30 o 
  -9   9  16        0.08      -20.83     13.89 o 
  -8   9  16        9.97        4.04     11.71 o 
  -7   9  16      112.09      106.04     27.39 o 
  -6   9  16      136.74      175.73     26.98 o 
  -5   9  16      141.84      155.83     26.30 o 
  -4   9  16      159.99      220.77     32.59 o 
  -3   9  16        0.94       27.59     16.04 o 
  -2   9  16       67.01       69.77     18.22 o 
  -1   9  16      109.87      116.07     22.20 o 
   0   9  16       13.77       46.17     18.37 o 
   1   9  16       84.85       84.44     18.85 o 
   2   9  16       42.83       74.62     19.42 o 
   3   9  16        8.64        8.39     10.72 o 
   4   9  16       42.48       36.41     14.92 o 
   5   9  16        3.79       -7.24     16.07 o 
  -8  10  16       16.03       -1.54     12.33 o 
  -7  10  16       28.22       33.86     19.55 o 
  -6  10  16      317.37      403.14     51.65 o 
  -5  10  16       12.38       11.74     12.74 o 
  -4  10  16        1.61       -8.79     10.66 o 
  -3  10  16        4.43       20.39     12.48 o 
  -2  10  16       77.21       63.06     18.32 o 
  -1  10  16       36.89       51.57     13.24 o 
   0  10  16      243.93      265.87     35.14 o 
   1  10  16       92.82       67.45     18.30 o 
   2  10  16      241.49      289.11     37.78 o
[truncated: 17,402 more chars]
